# Supplementary material for: Stress decreases spermatozoa quality and induces molecular alterations in zebrafish progeny
Source: BMC Biol. 2023 Apr 3;21:70. doi: 10.1186/s12915-023-01570-w (PMC10071778; doi:10.1186/s12915-023-01570-w)
Supplement: Supplementary file 4 — Additional file 4: Table 1. Designed primersused in gene expression analyses by real-time qPCR. [file 12915_2023_1570_MOESM4_ESM.xlsx]

## Sheet: Primers
Gene	Accession number	Oligo	Secuence (5' to 3')	Amplicon (bp)	Tm (ºC)	Efficiency (%)
*Sample: testis
upf1	NM_213474.1	F	GTGCAGTATCGCATGCACCC	139	60	110.67
		R	TGGGCTTATCAGGCTGAGGC
upf2	XM_017355122.1	F	TCAGGAGGACGTGGGCATTC	93	60	90.51
		R	CGCCGCTGGTTAAACTTGGG
upf3a	NM_001202448.1	F	GATGGCCAACCCAGAAACGC	77	60	111.12
		R	AGGGTGTCGTCCTTTTGGCT
upf3b	NM_200954.1	F	TGGCAGTGCTCGTCCTGAAA	118	60	99.94
		R	CCTAGACCCGGGCTGGTACA
tdrd6	XM_688932.9	F	TGTGGTGGATTTGGAGACCCC	110	60	90.51
		R	CCAGGCGAAAGGGTGGAAGA
eif4a3	NM_201078.1	F	GTTCTTCTGGCTCTGGGCGA	72	60	100.97
		R	TTCACCGACATTTGTGCCGC
rbm8a	NM_001013345.1	F	GACCGGTGTTCACGAGGAGG	156	60	95.61
		R	GCCTGCGCTTCTTTGTAGGT
tbl2	NM_212767.1	F	AGACAACAACCTCTTTACGAGGAA	122	60	94.42
		R	TGTCCCGGTGCATCAAACTT
atf3	NM_200964.1	F	ACACACAACCAGATTTCGGC	248	60	92.19
		R	AGGTAGTTCGGTGGGTCTCT
gadd45ba	NM_213031.3	F	CGCTGAACTATTCGCGATGC	172	60	90.78
		R	AGGGTGGAATGTACCATGCG
nat9	NM_001328002.1	R	ATACGCTACTGGAGGGGGAG	90	60	104.91
		F	GGTCAGGAGAGCACATCCAC
*Sample: 7 dpf larvae
ndrg1b	NM_213474.1	F	TGCGCCACACTGTAAACAAG	158	60	102.41
		R	CTCGGAGTCCTCCAGTACCA
cmn	NM_001202448.1	F	GCACAGGGTACCAACCTCAA	70	60	109.54
		R	CCTCCATAAACACCTCCTGGT
cenpf3b	NM_200954.1	F	AAACGGCACTGACAAGTTGG	380	60	103.29
		R	GCCCACCTTCTGCCATAGTT
cap3nb	XM_688932.9	F	AGCCCATGCAGGTAGATAACG	95	60	96.21
		R	CTGCTGAAAGATGGCCCTGA
slc41a2a	NM_201078.1	F	CCACCCACTGCTGTCTTCAT	299	60	103.86
		R	TTGGCTGAATTGTGAAGAGGAA
scpp9	NM_001013345.1	F	ACACTTCTGGAGTGAGAAACAGA	367	60	93.65
		R	CAGCCACGAAATACGGCAAG
