# Supplementary material for: Stress decreases spermatozoa quality and induces molecular alterations in zebrafish progeny
Source: BMC Biol. 2023 Apr 3;21:70. doi: 10.1186/s12915-023-01570-w (PMC10071778; doi:10.1186/s12915-023-01570-w)
Supplement: Supplementary file 5 — Additional file 5: Table 2. Sheet 1-Downregulated DEGs. Sheet 2- Upregulated DEGs. Sheet 3- DEGs passing thecut-off value |FC|>3. Sheet 4- Biological Processes involving DEGs passingthe cut-off value |FC|>3. Sheet 5- Entries from the Human Phenotype databaseinvolving the Biological Processes reported by DEGs passing the cut-off value|FC|>3. [file 12915_2023_1570_MOESM5_ESM.xlsx]

## Sheet: 1_DOWNREGULATED DEGs
DOWNREGULATED DEGs
ENSDARG CODE	NAME	FC	Log2FC	AveExpr	t	P.Value	adj.P.Val	B	Description
ENSDARG00000040738	zgc:153846	9.34281	-3.22386	1.61946	-11.5747	6.8142e-07	0.00450226	5.65849	zgc:153846 [Source:ZFIN;Acc:ZDB-GENE-060929-898]
ENSDARG00000037738	fbxl3l	8.62692	-3.10885	2.08768	-10.1001	2.26171e-06	0.00470459	4.99994	F-box and leucine-rich repeat protein 3, like [Source:ZFIN;Acc:ZDB-GENE-130530-598]
ENSDARG00000040736	crygm7	8.32403	-3.05728	-1.07266	-6.3582	0.000106171	0.00952788	1.16673	crystallin, gamma M7 [Source:ZFIN;Acc:ZDB-GENE-050516-8]
ENSDARG00000100504	ppp1r27b	7.35988	-2.87968	2.89744	-7.05445	4.65029e-05	0.00751533	2.50784	protein phosphatase 1, regulatory subunit 27b [Source:ZFIN;Acc:ZDB-GENE-051023-5]
ENSDARG00000010420	ndrg1b	6.87717	-2.78182	4.92012	-5.96663	0.000173481	0.0115762	1.2012	N-myc downstream regulated 1b [Source:ZFIN;Acc:ZDB-GENE-040426-1648]
ENSDARG00000045863	asb15b	6.82672	-2.77119	-0.0238917	-4.39076	0.00155049	0.0276364	-0.815555	ankyrin repeat and SOCS box containing 15b [Source:ZFIN;Acc:ZDB-GENE-041210-265]
ENSDARG00000115234	crygm2b	5.91059	-2.5633	-0.167484	-8.00317	1.65047e-05	0.00613062	2.694	crystallin, gamma M2b [Source:ZFIN;Acc:ZDB-GENE-050516-10]
ENSDARG00000017780	rorcb	5.76685	-2.52778	6.72396	-5.76382	0.000225513	0.0122454	0.93393	RAR-related orphan receptor C b [Source:ZFIN;Acc:ZDB-GENE-040724-215]
ENSDARG00000098051	opn6b	5.48306	-2.45498	2.93031	-5.55609	0.000296746	0.0135365	0.718924	opsin 6, group member b [Source:ZFIN;Acc:ZDB-GENE-030616-402]
ENSDARG00000038666	igfbp1b	5.26632	-2.3968	2.98242	-5.57091	0.000290934	0.0135084	0.735351	insulin-like growth factor binding protein 1b [Source:ZFIN;Acc:ZDB-GENE-081210-3]
ENSDARG00000105183	CT009487.2	5.0068	-2.32389	1.40582	-10.8929	1.16607e-06	0.00450226	5.32074	None
ENSDARG00000105405	loc564481	5.00325	-2.32287	-1.30417	-4.53365	0.00125274	0.0250079	-0.735526	hypothetical protein LOC564481 [Source:ZFIN;Acc:ZDB-GENE-060130-7]
ENSDARG00000117097	crygm2c	4.78853	-2.25958	0.154557	-7.86402	1.90988e-05	0.00635256	2.76382	crystallin, gamma M2c [Source:ZFIN;Acc:ZDB-GENE-050516-11]
ENSDARG00000077487	spsb3b	4.59134	-2.19891	0.976178	-4.04511	0.0026283	0.0359443	-1.2855	splA/ryanodine receptor domain and SOCS box containing 3b [Source:ZFIN;Acc:ZDB-GENE-121226-2]
ENSDARG00000087911	psme4a	4.57485	-2.19372	6.59483	-6.43816	9.62751e-05	0.0094304	1.78463	proteasome activator subunit 4a [Source:NCBI gene;Acc:793897]
ENSDARG00000044875	crygm2e	4.42422	-2.14542	-0.531327	-6.05924	0.000154181	0.0112185	0.986107	crystallin, gamma M2e [Source:ZFIN;Acc:ZDB-GENE-081105-116]
ENSDARG00000038742	rbp1.2	4.1825	-2.06437	1.88871	-3.9576	0.00301181	0.0382751	-1.48415	retinol binding protein 1, cellular, tandem duplicate 2 [Source:ZFIN;Acc:ZDB-GENE-070912-18]
ENSDARG00000103277	cyp24a1	4.12126	-2.04309	4.30761	-4.94941	0.000684934	0.0189453	-0.180895	cytochrome P450, family 24, subfamily A, polypeptide 1 [Source:ZFIN;Acc:ZDB-GENE-060825-1]
ENSDARG00000037533	mep1b	3.99718	-1.99898	2.57965	-4.03471	0.00267104	0.0362903	-1.4365	meprin A, beta [Source:ZFIN;Acc:ZDB-GENE-041014-209]
ENSDARG00000008790	actr3b	3.79277	-1.92325	2.73716	-10.5734	1.51511e-06	0.00450226	5.59705	actin related protein 3B [Source:ZFIN;Acc:ZDB-GENE-070424-10]
ENSDARG00000091847	si:ch211-181d7.1	3.64538	-1.86607	4.04782	-4.72107	0.00095129	0.0216976	-0.506404	si:ch211-181d7.1 [Source:ZFIN;Acc:ZDB-GENE-121214-14]
ENSDARG00000099889	dusp27	3.62567	-1.85825	6.13463	-5.24195	0.000454609	0.0161184	0.222013	dual specificity phosphatase 27 [Source:NCBI gene;Acc:792623]
ENSDARG00000036833	upp2	3.50837	-1.8108	3.22771	-4.09999	0.00241438	0.0345426	-1.39676	uridine phosphorylase 2 [Source:ZFIN;Acc:ZDB-GENE-040426-830]
ENSDARG00000052515	calcoco2	3.46915	-1.79458	4.52804	-6.9245	5.40105e-05	0.00765654	2.35666	calcium binding and coiled-coil domain 2 [Source:ZFIN;Acc:ZDB-GENE-050522-346]
ENSDARG00000101567	guca1e	3.45454	-1.78849	2.24963	-3.79321	0.00390067	0.0434589	-1.7812	guanylate cyclase activator 1e [Source:ZFIN;Acc:ZDB-GENE-040426-1577]
ENSDARG00000094965	nfil3-5	3.43036	-1.77836	7.01183	-5.19891	0.000482498	0.0164378	0.173778	nuclear factor, interleukin 3 regulated, member 5 [Source:ZFIN;Acc:ZDB-GENE-030131-7677]
ENSDARG00000068621	si:ch211-181d7.3	3.41052	-1.76999	4.11859	-5.20725	0.00047695	0.016393	0.185928	si:ch211-181d7.3 [Source:ZFIN;Acc:ZDB-GENE-121214-30]
ENSDARG00000077567	angel1	3.40501	-1.76766	1.81555	-7.47676	2.8975e-05	0.00658285	2.88935	angel homolog 1 (Drosophila) [Source:ZFIN;Acc:ZDB-GENE-111020-12]
ENSDARG00000016391	calcoco1b	3.39702	-1.76427	4.90512	-5.685	0.000250094	0.0129109	0.820928	calcium binding and coiled-coil domain 1b [Source:ZFIN;Acc:ZDB-GENE-031118-126]
ENSDARG00000040277	fbxo32	3.38645	-1.75977	6.01437	-5.09227	0.000559824	0.0175375	0.0101971	F-box protein 32 [Source:ZFIN;Acc:ZDB-GENE-040426-1040]
ENSDARG00000068240	trim110	3.14132	-1.65137	-0.661127	-3.76683	0.00406725	0.0441837	-1.66416	tripartite motif containing 110 [Source:ZFIN;Acc:ZDB-GENE-070912-10]
ENSDARG00000095802	pcare2	3.12599	-1.64431	4.02276	-3.61763	0.00516069	0.0498082	-2.21473	photoreceptor cilium actin regulator 2 [Source:ZFIN;Acc:ZDB-GENE-110411-72]
ENSDARG00000024503	c6ast3	3.10292	-1.63363	3.58804	-4.70016	0.000980708	0.0221582	-0.518774	six-cysteine containing astacin protease 3 [Source:ZFIN;Acc:ZDB-GENE-050320-99]
ENSDARG00000035732	arntl1b	3.09937	-1.63198	4.16559	-4.57689	0.00117512	0.0242738	-0.728606	aryl hydrocarbon receptor nuclear translocator-like 1b [Source:ZFIN;Acc:ZDB-GENE-030408-1]
ENSDARG00000079059	retreg1	3.09558	-1.63021	3.72362	-5.51401	0.000313945	0.0138944	0.618696	reticulophagy regulator 1 [Source:ZFIN;Acc:ZDB-GENE-130221-1]
ENSDARG00000097938	asb5a	3.03296	-1.60073	2.39398	-5.54706	0.00030035	0.0135523	0.719339	ankyrin repeat and SOCS box containing 5a [Source:ZFIN;Acc:ZDB-GENE-070424-269]
ENSDARG00000117448	CABZ01072245.1	3.01096	-1.59022	4.19482	-4.55985	0.00120507	0.0246117	-0.756	None
ENSDARG00000105079	BX649411.2	2.99554	-1.58282	0.451399	-5.21083	0.000474594	0.0163734	0.267111	None
ENSDARG00000096843	zgc:193593	2.96445	-1.56776	5.22705	-3.91833	0.00320271	0.0396309	-1.76471	zgc:193593 [Source:ZFIN;Acc:ZDB-GENE-080723-21]
ENSDARG00000101632	cyp2k20	2.9098	-1.54092	0.0926484	-3.66073	0.00481633	0.0478207	-1.81149	cytochrome P450, family 2, subfamily k, polypeptide 20 [Source:ZFIN;Acc:ZDB-GENE-091113-5]
ENSDARG00000101565	CU468917.1	2.86275	-1.5174	0.320926	-6.96686	5.14279e-05	0.00765654	2.11016	None
ENSDARG00000117530	CABZ01085662.1	2.86123	-1.51664	2.76975	-4.33529	0.00168565	0.0289235	-1.00545	None
ENSDARG00000099447	pcdh1g18	2.83857	-1.50517	3.69944	-5.90058	0.000188838	0.0116267	1.12662	protocadherin 1 gamma 18 [Source:ZFIN;Acc:ZDB-GENE-050609-13]
ENSDARG00000016536	npas2	2.83207	-1.50186	3.67835	-4.99391	0.000643019	0.0184483	-0.100552	neuronal PAS domain protein 2 [Source:ZFIN;Acc:ZDB-GENE-030408-3]
ENSDARG00000057231	rorca	2.8252	-1.49835	5.57645	-4.73233	0.000935842	0.0215337	-0.516032	RAR-related orphan receptor C a [Source:ZFIN;Acc:ZDB-GENE-990415-250]
ENSDARG00000023151	ucp1	2.80469	-1.48784	9.35929	-5.82417	0.000208461	0.0120065	1.03067	uncoupling protein 1 [Source:ZFIN;Acc:ZDB-GENE-010503-1]
ENSDARG00000055595	clul1	2.80219	-1.48655	4.5191	-7.60582	2.51729e-05	0.0065781	3.10661	clusterin-like 1 (retinal) [Source:ZFIN;Acc:ZDB-GENE-031118-57]
ENSDARG00000026229	prnpa	2.80209	-1.48651	3.85303	-4.35087	0.00164648	0.028541	-1.05743	prion protein a [Source:ZFIN;Acc:ZDB-GENE-041217-6]
ENSDARG00000042872	zdhhc8a	2.77872	-1.47442	1.89628	-4.30709	0.00175908	0.0293901	-0.974368	zinc finger DHHC-type containing 8a [Source:ZFIN;Acc:ZDB-GENE-091118-26]
ENSDARG00000009087	cd74a	2.77613	-1.47307	0.273293	-4.05367	0.00259364	0.0357523	-1.25632	CD74 molecule, major histocompatibility complex, class II invariant chain a [Source:ZFIN;Acc:ZDB-GENE-000901-1]
ENSDARG00000040278	klhl38b	2.72464	-1.44607	5.15989	-4.92946	0.000704664	0.0190829	-0.231442	kelch-like family member 38b [Source:ZFIN;Acc:ZDB-GENE-120727-8]
ENSDARG00000091211	adh8a	2.72096	-1.44411	0.981197	-4.79312	0.000856927	0.0207267	-0.245863	alcohol dehydrogenase 8a [Source:ZFIN;Acc:ZDB-GENE-030529-3]
ENSDARG00000111669	si:ch73-267c23.10	2.69194	-1.42864	-0.491113	-3.75811	0.0041239	0.0445617	-1.67083	si:ch73-267c23.10 [Source:ZFIN;Acc:ZDB-GENE-160114-59]
ENSDARG00000059824	soat2	2.66958	-1.41661	1.89934	-5.71547	0.000240264	0.0126205	0.9445	sterol O-acyltransferase 2 [Source:ZFIN;Acc:ZDB-GENE-061013-742]
ENSDARG00000100302	si:dkey-237g15.2	2.66902	-1.41631	2.35473	-7.69303	2.29134e-05	0.00635256	3.1609	si:dkey-237g15.2 [Source:ZFIN;Acc:ZDB-GENE-060503-157]
ENSDARG00000098963	pcdh1g13	2.63164	-1.39596	3.11975	-6.06678	0.000152715	0.0112185	1.35528	protocadherin 1 gamma 13 [Source:ZFIN;Acc:ZDB-GENE-050609-8]
ENSDARG00000017490	cel.1	2.60668	-1.38221	7.88901	-8.7378	7.87804e-06	0.00539323	4.21924	carboxyl ester lipase, tandem duplicate 1 [Source:ZFIN;Acc:ZDB-GENE-030131-1201]
ENSDARG00000096110	zgc:123278	2.59445	-1.37543	0.679885	-3.99169	0.00285582	0.0372824	-1.35582	zgc:123278 [Source:ZFIN;Acc:ZDB-GENE-051127-21]
ENSDARG00000096092	BX548032.3	2.58409	-1.36966	-0.366625	-4.79723	0.000851847	0.0206945	-0.317542	None
ENSDARG00000108326	LT631684.1	2.58132	-1.36811	3.31186	-6.53263	8.58557e-05	0.00923899	1.91599	zmp:0000000755 [Source:NCBI gene;Acc:557305]
ENSDARG00000059805	slc25a38a	2.57918	-1.36691	0.319784	-6.16911	0.000134246	0.0107402	1.33385	solute carrier family 25 member 38a [Source:NCBI gene;Acc:767662]
ENSDARG00000058158	trim55b	2.56493	-1.35892	3.18095	-6.86971	5.75623e-05	0.00767535	2.30797	tripartite motif containing 55b [Source:ZFIN;Acc:ZDB-GENE-060312-37]
ENSDARG00000041382	si:dkey-283b15.2	2.55973	-1.35599	2.72608	-7.01557	4.86225e-05	0.00754773	2.47012	si:dkey-283b15.2 [Source:ZFIN;Acc:ZDB-GENE-100921-93]
ENSDARG00000074546	si:ch211-213a13.2	2.55376	-1.35263	2.22437	-3.73283	0.00429302	0.0453281	-1.88158	si:ch211-213a13.2 [Source:ZFIN;Acc:ZDB-GENE-050208-551]
ENSDARG00000030915	cpa1	2.55181	-1.35152	5.89294	-6.70313	7.00151e-05	0.00851687	2.09715	carboxypeptidase A1 (pancreatic) [Source:ZFIN;Acc:ZDB-GENE-050522-438]
ENSDARG00000053480	aqp9b	2.54807	-1.3494	6.30194	-7.65189	2.39504e-05	0.00638709	3.15584	aquaporin 9b [Source:ZFIN;Acc:ZDB-GENE-070911-1]
ENSDARG00000069630	tat	2.52654	-1.33716	6.09544	-4.31044	0.00175019	0.0293358	-1.14305	tyrosine aminotransferase [Source:ZFIN;Acc:ZDB-GENE-030131-1144]
ENSDARG00000096502	BX088688.1	2.49945	-1.32161	1.97364	-6.39441	0.00010156	0.0094304	1.75905	None
ENSDARG00000039269	arg2	2.49915	-1.32144	6.81061	-5.84574	0.000202707	0.0119731	1.04423	arginase 2 [Source:ZFIN;Acc:ZDB-GENE-030131-1334]
ENSDARG00000083699	CT027646.4	2.48886	-1.31548	0.725726	-3.63054	0.00505497	0.0492932	-1.89013	None
ENSDARG00000070885	AL953867.1	2.48545	-1.31351	-0.21028	-4.58663	0.00115836	0.0240343	-0.561586	None
ENSDARG00000003326	cacng5a	2.47346	-1.30653	1.83525	-7.68744	2.30512e-05	0.00635256	3.10695	calcium channel, voltage-dependent, gamma subunit 5a [Source:ZFIN;Acc:ZDB-GENE-120104-4]
ENSDARG00000100480	si:ch73-364h19.2	2.46457	-1.30134	3.51426	-5.25232	0.000448155	0.0161184	0.267917	si:ch73-364h19.2 [Source:ZFIN;Acc:ZDB-GENE-131119-21]
ENSDARG00000102160	si:dkeyp-61b2.1	2.45863	-1.29785	-0.186696	-4.33422	0.00168836	0.0289288	-0.884981	si:dkeyp-61b2.1 [Source:ZFIN;Acc:ZDB-GENE-141216-430]
ENSDARG00000053820	pcmtd2a	2.45823	-1.29762	3.35248	-7.42223	3.07658e-05	0.00658285	2.91362	protein-L-isoaspartate (D-aspartate) O-methyltransferase domain containing 2a [Source:ZFIN;Acc:ZDB-GENE-060312-14]
ENSDARG00000100795	timp4.3	2.44966	-1.29258	3.13601	-5.13054	0.000530645	0.0173122	0.118491	TIMP metallopeptidase inhibitor 4, tandem duplicate 3 [Source:ZFIN;Acc:ZDB-GENE-070824-1]
ENSDARG00000026548	cyp2u1	2.44817	-1.29171	2.5979	-5.66991	0.000255121	0.0129109	0.868725	cytochrome P450, family 2, subfamily U, polypeptide 1 [Source:ZFIN;Acc:ZDB-GENE-070730-1]
ENSDARG00000032469	ampd3b	2.44387	-1.28917	5.23315	-5.25155	0.000448633	0.0161184	0.22501	adenosine monophosphate deaminase 3b [Source:ZFIN;Acc:ZDB-GENE-030131-5929]
ENSDARG00000117643	CU896641.1	2.44358	-1.289	2.81735	-5.90957	0.000186664	0.0115904	1.16701	None
ENSDARG00000099719	cdkn1d	2.4401	-1.28694	6.46013	-7.22808	3.81906e-05	0.00722627	2.69954	cyclin-dependent kinase inhibitor 1D [Source:ZFIN;Acc:ZDB-GENE-110215-1]
ENSDARG00000071083	si:dkeyp-34c12.1	2.43395	-1.2833	0.563379	-5.19823	0.000482954	0.0164378	0.262566	si:dkeyp-34c12.1 [Source:ZFIN;Acc:ZDB-GENE-030131-5347]
ENSDARG00000102129	crygn1	2.43109	-1.2816	3.17901	-7.08884	4.4712e-05	0.00751533	2.55264	crystallin, gamma N1 [Source:NCBI gene;Acc:493629]
ENSDARG00000033382	grifin	2.41324	-1.27097	3.42269	-8.39936	1.10064e-05	0.00547189	3.89509	galectin-related inter-fiber protein [Source:NCBI gene;Acc:445036]
ENSDARG00000063475	abcg1	2.41321	-1.27095	4.97769	-7.21125	3.89207e-05	0.00729173	2.67616	ATP-binding cassette, sub-family G (WHITE), member 1 [Source:ZFIN;Acc:ZDB-GENE-070424-84]
ENSDARG00000092033	si:dkey-239h2.3	2.40791	-1.26778	3.94232	-7.06535	4.5927e-05	0.00751533	2.52026	si:dkey-239h2.3 [Source:ZFIN;Acc:ZDB-GENE-081104-383]
ENSDARG00000061585	cyp4v7	2.40425	-1.26558	3.90879	-5.42633	0.000353326	0.0145824	0.489432	cytochrome P450, family 4, subfamily V, polypeptide 7 [Source:ZFIN;Acc:ZDB-GENE-061103-88]
ENSDARG00000042189	tspan33b	2.36322	-1.24075	-0.503256	-5.31341	0.000412066	0.0157328	0.259499	tetraspanin 33b [Source:ZFIN;Acc:ZDB-GENE-060503-607]
ENSDARG00000092354	si:ch211-284e13.6	2.36122	-1.23953	3.79513	-7.03559	4.75183e-05	0.00752931	2.48843	si:ch211-284e13.6 [Source:ZFIN;Acc:ZDB-GENE-060526-163]
ENSDARG00000056024	eva1c	2.32439	-1.21685	-0.414229	-4.06853	0.00253465	0.0352842	-1.24745	eva-1 homolog C (C. elegans) [Source:ZFIN;Acc:ZDB-GENE-091204-329]
ENSDARG00000078065	ftr05	2.32206	-1.21541	0.048518	-4.76802	0.000888615	0.021072	-0.311335	finTRIM family, member 5 [Source:ZFIN;Acc:ZDB-GENE-070912-227]
ENSDARG00000097336	CR759841.1	2.32193	-1.21532	0.594776	-3.61606	0.00517375	0.0498699	-1.90339	None
ENSDARG00000017314	cela1.6	2.31793	-1.21284	10.3312	-4.92645	0.000707686	0.0191005	-0.189284	chymotrypsin like elastase family member 1, tandem duplicate 6 [Source:ZFIN;Acc:ZDB-GENE-040808-55]
ENSDARG00000105578	amfrb	2.31425	-1.21054	2.1761	-5.16503	0.000505742	0.0168394	0.218418	autocrine motility factor receptor b [Source:ZFIN;Acc:ZDB-GENE-130530-643]
ENSDARG00000034667	CABZ01090041.1	2.31235	-1.20936	2.52723	-4.00847	0.00278221	0.0369087	-1.4864	lipoprotein lipase-like [Source:NCBI gene;Acc:100331214]
ENSDARG00000008880	usp28	2.29141	-1.19624	5.75548	-7.69938	2.27578e-05	0.00635256	3.20487	ubiquitin specific peptidase 28 [Source:ZFIN;Acc:ZDB-GENE-041008-142]
ENSDARG00000043102	lxn	2.28105	-1.1897	4.62769	-11.0219	1.05098e-06	0.00450226	6.10609	latexin [Source:ZFIN;Acc:ZDB-GENE-041212-18]
ENSDARG00000037894	ezh1	2.27963	-1.1888	5.23226	-7.79269	2.05986e-05	0.00635256	3.30169	enhancer of zeste 1 polycomb repressive complex 2 subunit [Source:ZFIN;Acc:ZDB-GENE-050114-1]
ENSDARG00000027153	gabrr3a	2.27473	-1.18569	0.338876	-5.9571	0.00017561	0.0115762	1.11579	gamma-aminobutyric acid (GABA) A receptor, rho 3a [Source:ZFIN;Acc:ZDB-GENE-080722-20]
ENSDARG00000091131	cry3b	2.26776	-1.18127	4.27657	-3.64175	0.00496492	0.0486549	-2.19601	cryptochrome circadian regulator 3b [Source:ZFIN;Acc:ZDB-GENE-010426-5]
ENSDARG00000053389	jade2	2.26215	-1.1777	3.49862	-4.62561	0.00109378	0.0234473	-0.628699	jade family PHD finger 2 [Source:ZFIN;Acc:ZDB-GENE-120215-66]
ENSDARG00000062906	kcnv2b	2.24424	-1.16623	2.37156	-4.14427	0.00225521	0.0331904	-1.26532	potassium channel, subfamily V, member 2b [Source:NCBI gene;Acc:567780]
ENSDARG00000031600	rd3	2.22625	-1.15462	2.67964	-4.20491	0.00205502	0.0319003	-1.20018	retinal degeneration 3, GUCY2D regulator [Source:ZFIN;Acc:ZDB-GENE-040724-103]
ENSDARG00000006791	arntl1a	2.20142	-1.13843	4.08536	-6.02187	0.000161675	0.0113053	1.26758	aryl hydrocarbon receptor nuclear translocator-like 1a [Source:ZFIN;Acc:ZDB-GENE-000509-1]
ENSDARG00000054543	samsn1a	2.1883	-1.12981	4.41632	-4.54013	0.00124076	0.0249282	-0.799489	SAM domain, SH3 domain and nuclear localisation signals 1a [Source:ZFIN;Acc:ZDB-GENE-030131-8639]
ENSDARG00000053684	aldob	2.18618	-1.12841	10.4241	-9.54394	3.69772e-06	0.00530826	4.91105	aldolase b, fructose-bisphosphate [Source:NCBI gene;Acc:321664]
ENSDARG00000030626	lrit2	2.17817	-1.12312	2.62835	-4.83526	0.000806417	0.0201472	-0.267754	leucine-rich repeat, immunoglobulin-like and transmembrane domains 2 [Source:NCBI gene;Acc:553557]
ENSDARG00000016835	tcirg1a	2.17774	-1.12283	3.88934	-6.07633	0.00015088	0.0112088	1.34193	T cell immune regulator 1, ATPase H+ transporting V0 subunit a3a [Source:ZFIN;Acc:ZDB-GENE-090311-31]
ENSDARG00000011703	clocka	2.15628	-1.10855	5.77844	-7.47965	2.88834e-05	0.00658285	2.9714	clock circadian regulator a [Source:ZFIN;Acc:ZDB-GENE-990630-14]
ENSDARG00000102379	si:zfos-80g12.1	2.15247	-1.10599	4.20111	-3.73933	0.00424885	0.0452305	-2.03684	si:zfos-80g12.1 [Source:ZFIN;Acc:ZDB-GENE-160114-34]
ENSDARG00000068242	cngb1a	2.15196	-1.10565	2.98866	-3.72991	0.00431296	0.0453788	-1.96685	cyclic nucleotide gated channel subunit beta 1a [Source:ZFIN;Acc:ZDB-GENE-050419-164]
ENSDARG00000105060	rdh8b	2.14927	-1.10385	3.53018	-4.99626	0.000640884	0.018413	-0.0935174	retinol dehydrogenase 8b [Source:ZFIN;Acc:ZDB-GENE-040426-1759]
ENSDARG00000036894	aimp1b	2.14588	-1.10157	4.58614	-7.39078	3.18533e-05	0.00658285	2.87455	aminoacyl tRNA synthetase complex interacting multifunctional protein 1b [Source:ZFIN;Acc:ZDB-GENE-041212-13]
ENSDARG00000028027	trim63a	2.14038	-1.09787	6.55096	-4.83894	0.000802159	0.0201275	-0.344486	tripartite motif containing 63a [Source:ZFIN;Acc:ZDB-GENE-040625-139]
ENSDARG00000079307	si:dkey-205h13.1	2.13736	-1.09583	3.20397	-5.06062	0.000585254	0.0178503	0.0153826	si:dkey-205h13.1 [Source:ZFIN;Acc:ZDB-GENE-090313-227]
ENSDARG00000039116	nr5a5	2.13546	-1.09454	4.17156	-6.58455	8.06545e-05	0.00897039	1.95937	nuclear receptor subfamily 5, group A, member 5 [Source:ZFIN;Acc:ZDB-GENE-030131-4652]
ENSDARG00000105114	crebrf	2.12618	-1.08827	5.81657	-4.61859	0.00110511	0.0235527	-0.682681	creb3 regulatory factor [Source:ZFIN;Acc:ZDB-GENE-120203-3]
ENSDARG00000038025	cbx7a	2.1251	-1.08753	5.41081	-4.49433	0.00132806	0.0256924	-0.875924	chromobox homolog 7a [Source:ZFIN;Acc:ZDB-GENE-050417-400]
ENSDARG00000087697	lpl	2.11696	-1.082	7.74918	-7.02506	4.80958e-05	0.00752931	2.47691	lipoprotein lipase [Source:ZFIN;Acc:ZDB-GENE-990415-139]
ENSDARG00000036613	tab1	2.11528	-1.08085	2.56826	-5.40411	0.00036413	0.0147327	0.519817	TGF-beta activated kinase 1/MAP3K7 binding protein 1 [Source:ZFIN;Acc:ZDB-GENE-060628-1]
ENSDARG00000075837	si:dkey-1d7.3	2.1103	-1.07745	4.2564	-9.14701	5.32994e-06	0.00530826	4.59959	si:dkey-1d7.3 [Source:ZFIN;Acc:ZDB-GENE-091118-46]
ENSDARG00000058357	ankrd33ba	2.10941	-1.07684	2.63202	-4.92617	0.000707972	0.0191005	-0.139534	ankyrin repeat domain 33ba [Source:ZFIN;Acc:ZDB-GENE-040724-39]
ENSDARG00000090428	ctrb1	2.10729	-1.07539	9.87566	-5.46665	0.00033459	0.0142383	0.55996	chymotrypsinogen B1 [Source:ZFIN;Acc:ZDB-GENE-030131-1171]
ENSDARG00000055510	ypel3	2.10145	-1.07139	4.50575	-5.87096	0.000196195	0.0117889	1.06349	yippee-like 3 [Source:NCBI gene;Acc:368214]
ENSDARG00000078234	nlrc7	2.09844	-1.06931	0.984913	-4.12925	0.00230789	0.0335475	-1.17349	NLR family CARD domain containing 7 [Source:ZFIN;Acc:ZDB-GENE-070912-478]
ENSDARG00000086228	si:dkey-120c6.5	2.09785	-1.06891	1.40685	-4.42339	0.00147642	0.0269402	-0.774172	si:dkey-120c6.5 [Source:ZFIN;Acc:ZDB-GENE-131121-595]
ENSDARG00000026582	iscub	2.0967	-1.06812	3.16966	-8.7015	8.16165e-06	0.00539323	4.16631	iron-sulfur cluster assembly enzyme b [Source:ZFIN;Acc:ZDB-GENE-050417-332]
ENSDARG00000059399	si:ch211-160o17.6	2.09633	-1.06787	0.203196	-4.52481	0.00126925	0.0251924	-0.615666	si:ch211-160o17.6 [Source:ZFIN;Acc:ZDB-GENE-141215-39]
ENSDARG00000110298	mbd4	2.09342	-1.06586	2.29249	-4.26487	0.00187548	0.0303595	-1.07738	methyl-CpG binding domain protein 4 [Source:ZFIN;Acc:ZDB-GENE-040213-1]
ENSDARG00000052775	opn3	2.08697	-1.06141	1.58922	-4.62328	0.00109753	0.0234873	-0.500884	opsin 3 [Source:ZFIN;Acc:ZDB-GENE-080227-16]
ENSDARG00000077737	spsb3a	2.08667	-1.0612	5.43315	-4.01072	0.00277249	0.0368429	-1.62202	splA/ryanodine receptor domain and SOCS box containing 3a [Source:ZFIN;Acc:ZDB-GENE-030131-4182]
ENSDARG00000099961	bnip3	2.07833	-1.05542	3.66741	-3.73551	0.0042747	0.0453281	-2.01255	BCL2 interacting protein 3 [Source:ZFIN;Acc:ZDB-GENE-030131-8060]
ENSDARG00000101828	si:dkey-16p6.1	2.07127	-1.05051	2.22251	-4.18884	0.00210614	0.0321894	-1.18544	si:dkey-16p6.1 [Source:ZFIN;Acc:ZDB-GENE-081103-43]
ENSDARG00000041665	mkrn1	2.0699	-1.04956	6.12902	-6.07754	0.00015065	0.0112088	1.33438	makorin, ring finger protein, 1 [Source:NCBI gene;Acc:170782]
ENSDARG00000100231	ccdc135	2.06421	-1.04559	2.86626	-4.13413	0.00229063	0.0333665	-1.32527	coiled-coil domain containing 135 [Source:ZFIN;Acc:ZDB-GENE-120406-10]
ENSDARG00000019063	fat1b	2.05116	-1.03644	6.17402	-6.50519	8.87499e-05	0.00934829	1.86355	FAT atypical cadherin 1b [Source:ZFIN;Acc:ZDB-GENE-130530-563]
ENSDARG00000058005	hgd	2.05058	-1.03603	6.38738	-8.04997	1.57209e-05	0.00613062	3.56452	homogentisate 1,2-dioxygenase [Source:ZFIN;Acc:ZDB-GENE-020802-5]
ENSDARG00000011890	cry4	2.04368	-1.03117	3.67003	-6.10973	0.000144647	0.01107	1.38997	cryptochrome circadian regulator 4 [Source:ZFIN;Acc:ZDB-GENE-010426-7]
ENSDARG00000091584	si:ch73-217n20.1	2.03745	-1.02676	4.43378	-7.11975	4.31662e-05	0.00751533	2.57556	si:ch73-217n20.1 [Source:ZFIN;Acc:ZDB-GENE-110411-232]
ENSDARG00000076094	klhl30	2.0347	-1.02482	2.69486	-5.79671	0.000216041	0.0120065	1.02658	kelch-like family member 30 [Source:ZFIN;Acc:ZDB-GENE-100913-2]
ENSDARG00000090914	si:ch211-117k10.3	2.03002	-1.0215	6.92426	-8.66098	8.49153e-06	0.00539323	4.1525	si:ch211-117k10.3 [Source:ZFIN;Acc:ZDB-GENE-141212-273]
ENSDARG00000101232	pcdh1g2	2.02968	-1.02126	2.36562	-3.85657	0.00352916	0.0414969	-1.70874	protocadherin 1 gamma 2 [Source:ZFIN;Acc:ZDB-GENE-050608-2]
ENSDARG00000075209	p4htm	2.02566	-1.01839	3.863	-7.7887	2.06861e-05	0.00635256	3.29846	prolyl 4-hydroxylase, transmembrane (endoplasmic reticulum) [Source:ZFIN;Acc:ZDB-GENE-110131-7]
ENSDARG00000035819	sirt3	2.02513	-1.01801	3.53124	-6.01522	0.000163049	0.0113053	1.2752	sirtuin 3 [Source:ZFIN;Acc:ZDB-GENE-070112-1762]
ENSDARG00000087181	cbx7b	2.02203	-1.0158	1.52973	-4.17124	0.00216371	0.0326614	-1.15075	chromobox homolog 7b [Source:ZFIN;Acc:ZDB-GENE-110613-2]
ENSDARG00000075014	sqstm1	2.02131	-1.01529	5.76935	-4.05033	0.00260711	0.0357957	-1.5536	sequestosome 1 [Source:ZFIN;Acc:ZDB-GENE-040426-2204]
ENSDARG00000078440	ccdc88aa	2.02098	-1.01505	3.84495	-4.59609	0.00114232	0.0238636	-0.693285	coiled-coil domain containing 88Aa [Source:ZFIN;Acc:ZDB-GENE-100701-2]
ENSDARG00000101749	zgc:92161	2.01808	-1.01298	3.33484	-6.51962	8.72144e-05	0.0092683	1.89905	zgc:92161 [Source:ZFIN;Acc:ZDB-GENE-040912-22]
ENSDARG00000053502	cryaa	2.01417	-1.01019	5.72869	-8.61698	8.86629e-06	0.00539323	4.11784	crystallin, alpha A [Source:ZFIN;Acc:ZDB-GENE-020508-1]
ENSDARG00000045019	aamp	2.01282	-1.00922	5.49758	-6.66871	7.29372e-05	0.00866026	2.05306	angio-associated, migratory cell protein [Source:ZFIN;Acc:ZDB-GENE-040426-2370]
ENSDARG00000035458	atp2a1l	2.01079	-1.00776	10.7984	-4.99966	0.000637808	0.018413	-0.0829369	ATPase sarcoplasmic/endoplasmic reticulum Ca2+ transporting 1, like [Source:ZFIN;Acc:ZDB-GENE-041229-2]
ENSDARG00000095048	si:dkey-250k15.7	2.00012	-1.00009	2.38808	-4.01134	0.0027698	0.0368429	-1.47221	si:dkey-250k15.7 [Source:ZFIN;Acc:ZDB-GENE-100921-33]
ENSDARG00000062518	ulk1a	1.99863	-0.999013	4.21503	-5.14613	0.000519227	0.0170623	0.0878477	unc-51 like autophagy activating kinase 1a [Source:ZFIN;Acc:ZDB-GENE-080723-31]
ENSDARG00000039066	klhl31	1.99738	-0.998106	8.94305	-5.30374	0.000417563	0.015844	0.334265	kelch-like family member 31 [Source:NCBI gene;Acc:407079]
ENSDARG00000015164	mknk2b	1.99641	-0.997409	9.07604	-5.79974	0.000215189	0.0120065	0.998073	MAPK interacting serine/threonine kinase 2b [Source:ZFIN;Acc:ZDB-GENE-030829-2]
ENSDARG00000070721	vdrb	1.99096	-0.993467	6.11283	-5.08032	0.000569286	0.0176216	-0.00518305	vitamin D receptor b [Source:NCBI gene;Acc:564511]
ENSDARG00000104980	PPEF2	1.9853	-0.989358	3.35904	-5.34272	0.000395874	0.0154331	0.397433	protein phosphatase with EF-hand domain 2a [Source:NCBI gene;Acc:100537120]
ENSDARG00000035630	ypel1	1.98248	-0.987307	5.35895	-4.99296	0.000643885	0.0184483	-0.142402	yippee-like 1 [Source:ZFIN;Acc:ZDB-GENE-040808-41]
ENSDARG00000095082	ITLN1	1.98162	-0.986682	3.90527	-3.79996	0.00385915	0.0431814	-1.9255	si:ch211-194p6.12 [Source:ZFIN;Acc:ZDB-GENE-160728-9]
ENSDARG00000073742	prss59.2	1.98087	-0.986132	10.4661	-5.5141	0.000313905	0.0138944	0.625856	serine protease 59, tandem duplicate 2 [Source:ZFIN;Acc:ZDB-GENE-110408-10]
ENSDARG00000094910	si:dkey-22i16.7	1.97763	-0.983772	2.70143	-5.94796	0.00017768	0.0115762	1.21751	si:dkey-22i16.7 [Source:ZFIN;Acc:ZDB-GENE-090313-259]
ENSDARG00000101924	si:dkey-65b13.13	1.97652	-0.982961	3.60276	-6.4835	9.11132e-05	0.0094304	1.84994	si:dkey-65b13.13 [Source:ZFIN;Acc:ZDB-GENE-141216-308]
ENSDARG00000053323	zgc:112285	1.97511	-0.981934	5.06746	-5.72425	0.000237509	0.0125711	0.865632	zgc:112285 [Source:ZFIN;Acc:ZDB-GENE-050913-132]
ENSDARG00000101715	arsg	1.97187	-0.979561	1.60429	-4.60212	0.00113222	0.0238133	-0.532317	arylsulfatase G [Source:ZFIN;Acc:ZDB-GENE-060503-154]
ENSDARG00000009443	zgc:92137	1.97165	-0.979406	8.03354	-4.66963	0.00102542	0.0225951	-0.575519	zgc:92137 [Source:ZFIN;Acc:ZDB-GENE-040801-179]
ENSDARG00000062304	pdpk1a	1.97088	-0.978838	5.00234	-5.21725	0.000470398	0.0163734	0.17417	3-phosphoinositide dependent protein kinase 1a [Source:ZFIN;Acc:ZDB-GENE-061013-109]
ENSDARG00000087088	si:ch211-274p24.4	1.96978	-0.978033	0.777758	-3.62067	0.0051356	0.0496468	-1.91168	si:ch211-274p24.4 [Source:ZFIN;Acc:ZDB-GENE-091204-337]
ENSDARG00000008859	mylipa	1.96618	-0.975396	5.97694	-7.17243	4.06635e-05	0.00729173	2.63569	myosin regulatory light chain interacting protein a [Source:NCBI gene;Acc:335888]
ENSDARG00000034940	slc1a7a	1.96539	-0.974815	1.76706	-4.41217	0.00150147	0.0271449	-0.816658	solute carrier family 1 member 7a [Source:ZFIN;Acc:ZDB-GENE-061009-24]
ENSDARG00000058103	glra4b	1.96116	-0.97171	1.12336	-5.16143	0.00050828	0.0168621	0.239315	glycine receptor, alpha 4b [Source:ZFIN;Acc:ZDB-GENE-020402-2]
ENSDARG00000105362	faim2b	1.96085	-0.971479	2.79944	-4.50912	0.00129917	0.0254224	-0.755251	Fas apoptotic inhibitory molecule 2b [Source:ZFIN;Acc:ZDB-GENE-120426-3]
ENSDARG00000075904	rfx1b	1.95724	-0.968824	3.97074	-4.33759	0.0016798	0.0288773	-1.08992	regulatory factor X, 1b (influences HLA class II expression) [Source:ZFIN;Acc:ZDB-GENE-041008-101]
ENSDARG00000011373	mknk2a	1.95687	-0.968549	4.77385	-5.59237	0.000282736	0.013336	0.69058	MAPK interacting serine/threonine kinase 2a [Source:ZFIN;Acc:ZDB-GENE-030131-6099]
ENSDARG00000094908	lingo4a	1.95643	-0.968226	0.361837	-3.73013	0.0043115	0.0453788	-1.72294	leucine rich repeat and Ig domain containing 4a [Source:ZFIN;Acc:ZDB-GENE-060503-275]
ENSDARG00000036968	si:ch1073-416d2.3	1.95213	-0.965049	1.63134	-4.69406	0.000989469	0.0222184	-0.404325	si:ch1073-416d2.3 [Source:ZFIN;Acc:ZDB-GENE-131127-199]
ENSDARG00000012776	smarca1	1.95205	-0.964991	4.61613	-9.74428	3.08928e-06	0.00530826	5.11798	SWI/SNF related, matrix associated, actin dependent regulator of chromatin, subfamily a, member 1 [Source:ZFIN;Acc:ZDB-GENE-070705-296]
ENSDARG00000039211	zgc:77439	1.94176	-0.957363	5.70597	-6.61084	7.8153e-05	0.00897039	1.98577	zgc:77439 [Source:ZFIN;Acc:ZDB-GENE-031010-24]
ENSDARG00000011983	zgc:136908	1.93998	-0.95604	4.80951	-5.32371	0.000406294	0.0155928	0.323383	zgc:136908 [Source:ZFIN;Acc:ZDB-GENE-060312-22]
ENSDARG00000009372	diras1b	1.92414	-0.944217	0.798301	-4.48693	0.00134277	0.0257242	-0.660818	DIRAS family, GTP-binding RAS-like 1b [Source:ZFIN;Acc:ZDB-GENE-070912-620]
ENSDARG00000099461	asb10	1.92374	-0.943915	2.58671	-5.23992	0.000455884	0.0161273	0.296862	ankyrin repeat and SOCS box containing 10 [Source:ZFIN;Acc:ZDB-GENE-060929-1106]
ENSDARG00000002764	miox	1.92304	-0.943386	3.61063	-5.12262	0.00053654	0.0173218	0.0798448	myo-inositol oxygenase [Source:NCBI gene;Acc:571850]
ENSDARG00000104593	cyp2k18	1.92247	-0.94296	3.21289	-3.88879	0.00335469	0.0406412	-1.73653	cytochrome P450, family 2, subfamily K, polypeptide 18 [Source:ZFIN;Acc:ZDB-GENE-040426-1584]
ENSDARG00000103296	nup54	1.92232	-0.942845	3.03676	-3.83865	0.00363027	0.0419752	-1.80078	nucleoporin 54 [Source:ZFIN;Acc:ZDB-GENE-040426-2263]
ENSDARG00000112923	VDR	1.92107	-0.941912	3.13384	-5.36707	0.000382938	0.0151724	0.441393	vitamin D receptor [Source:HGNC Symbol;Acc:HGNC:12679]
ENSDARG00000037783	proza	1.91637	-0.938379	6.60538	-4.64986	0.00105554	0.0229908	-0.620739	protein Z, vitamin K-dependent plasma glycoprotein a [Source:ZFIN;Acc:ZDB-GENE-061013-403]
ENSDARG00000099483	vdra	1.91445	-0.936931	3.34789	-5.12574	0.000534208	0.0173218	0.0977604	vitamin D receptor [Source:HGNC Symbol;Acc:HGNC:12679]
ENSDARG00000095328	si:ch211-191i18.4	1.90897	-0.932795	0.315263	-4.01114	0.00277066	0.0368429	-1.31747	si:ch211-191i18.4 [Source:ZFIN;Acc:ZDB-GENE-060503-15]
ENSDARG00000068969	zgc:153759	1.90461	-0.929499	1.49745	-5.57764	0.000288336	0.0135061	0.772004	zgc:153759 [Source:ZFIN;Acc:ZDB-GENE-060825-148]
ENSDARG00000089237	vsig10l	1.90412	-0.929127	-0.166704	-4.01027	0.00277441	0.0368429	-1.31799	V-set and immunoglobulin domain containing 10 like [Source:ZFIN;Acc:ZDB-GENE-131127-231]
ENSDARG00000056386	TMC1	1.9031	-0.928351	2.18869	-3.90454	0.00327276	0.0399324	-1.61829	transmembrane channel-like 1 [Source:NCBI gene;Acc:567237]
ENSDARG00000026855	cacna2d4a	1.90151	-0.927142	1.28276	-4.62799	0.00108995	0.0234145	-0.479599	calcium channel, voltage-dependent, alpha 2/delta subunit 4a [Source:ZFIN;Acc:ZDB-GENE-041210-213]
ENSDARG00000113885	CU570791.6	1.89446	-0.921789	5.50085	-3.78354	0.00396085	0.0438612	-1.98249	None
ENSDARG00000104936	si:ch211-225h24.2	1.8935	-0.921055	2.78908	-6.03824	0.000158344	0.0112516	1.32739	si:ch211-225h24.2 [Source:ZFIN;Acc:ZDB-GENE-030131-1581]
ENSDARG00000051914	slc14a2	1.89197	-0.919891	2.37212	-5.28012	0.000431327	0.0160347	0.362095	solute carrier family 14 member 2 [Source:ZFIN;Acc:ZDB-GENE-030131-4833]
ENSDARG00000059406	raf1b	1.89006	-0.918429	4.4435	-5.28993	0.000425555	0.0159783	0.28199	Raf-1 proto-oncogene, serine/threonine kinase b [Source:ZFIN;Acc:ZDB-GENE-090826-2]
ENSDARG00000087176	rskra	1.88661	-0.9158	2.17988	-4.21207	0.00203264	0.0317424	-1.14822	ribosomal protein S6 kinase related a [Source:ZFIN;Acc:ZDB-GENE-130103-8]
ENSDARG00000074308	lrrc75ba	1.88648	-0.915697	2.6072	-3.62854	0.0050712	0.0493487	-2.09378	leucine rich repeat containing 75Ba [Source:ZFIN;Acc:ZDB-GENE-081104-225]
ENSDARG00000037618	ddit4	1.88342	-0.913352	6.48613	-4.47365	0.0013696	0.0258757	-0.886252	DNA-damage-inducible transcript 4 [Source:NCBI gene;Acc:378866]
ENSDARG00000054272	caprin1b	1.8831	-0.913108	8.05418	-8.20428	1.3411e-05	0.00613062	3.71373	cell cycle associated protein 1b [Source:ZFIN;Acc:ZDB-GENE-040426-2020]
ENSDARG00000110991	ZNF276	1.87912	-0.910054	4.33606	-4.03228	0.00268115	0.0363564	-1.57981	zgc:158366 [Source:ZFIN;Acc:ZDB-GENE-070209-176]
ENSDARG00000102082	nr3c2	1.879	-0.909969	5.17023	-5.42769	0.000352677	0.0145824	0.46579	nuclear receptor subfamily 3, group C, member 2 [Source:ZFIN;Acc:ZDB-GENE-060531-23]
ENSDARG00000063626	ddx21	1.87846	-0.909549	7.99153	-5.49068	0.000323939	0.0140968	0.583646	DEAD (Asp-Glu-Ala-Asp) box helicase 21 [Source:ZFIN;Acc:ZDB-GENE-031113-10]
ENSDARG00000103937	ndrg4	1.87579	-0.907497	8.03945	-3.78459	0.00395429	0.043845	-1.93544	NDRG family member 4 [Source:ZFIN;Acc:ZDB-GENE-060512-226]
ENSDARG00000101316	ppp4r1	1.87331	-0.905588	3.27632	-3.98759	0.00287415	0.0373191	-1.5868	protein phosphatase 4, regulatory subunit 1 [Source:ZFIN;Acc:ZDB-GENE-040426-753]
ENSDARG00000098398	CABZ01079480.1	1.87143	-0.904144	1.25184	-3.88578	0.00337062	0.0407189	-1.55364	poly [ADP-ribose] polymerase 14 [Source:NCBI gene;Acc:100148704]
ENSDARG00000056757	slc39a8	1.87054	-0.903456	1.26705	-3.89332	0.00333091	0.040447	-1.54385	solute carrier family 39 member 8 [Source:ZFIN;Acc:ZDB-GENE-050419-124]
ENSDARG00000102490	asb2b	1.86718	-0.900861	3.6387	-4.14726	0.00224487	0.0331174	-1.36395	ankyrin repeat and SOCS box containing 2b [Source:ZFIN;Acc:ZDB-GENE-040426-20]
ENSDARG00000003797	asb2a.1	1.86636	-0.900228	3.48358	-5.15496	0.000512878	0.0169588	0.131391	ankyrin repeat and SOCS box containing 2a, tandem duplicate 1 [Source:ZFIN;Acc:ZDB-GENE-030131-5355]
ENSDARG00000037425	s100a10a	1.86459	-0.898856	6.01074	-6.81234	6.15555e-05	0.0081039	2.22583	S100 calcium binding protein A10a [Source:ZFIN;Acc:ZDB-GENE-041010-35]
ENSDARG00000097268	CU929145.2	1.86407	-0.898457	0.50757	-4.17411	0.00215421	0.032605	-1.09134	None
ENSDARG00000019566	neurod1	1.85982	-0.895164	6.90439	-4.01188	0.0027675	0.0368429	-1.58985	neuronal differentiation 1 [Source:NCBI gene;Acc:30169]
ENSDARG00000094696	si:dkey-201c13.2	1.85379	-0.890475	1.46457	-3.85404	0.00354328	0.0415466	-1.62162	si:dkey-201c13.2 [Source:ZFIN;Acc:ZDB-GENE-060526-243]
ENSDARG00000035942	hrh3	1.85371	-0.890419	2.09478	-4.68957	0.000995975	0.0222527	-0.441122	histamine receptor H3 [Source:ZFIN;Acc:ZDB-GENE-040724-204]
ENSDARG00000079274	prss59.1	1.85297	-0.889838	9.55329	-3.74927	0.00418219	0.0448068	-1.97982	serine protease 59, tandem duplicate 1 [Source:ZFIN;Acc:ZDB-GENE-030131-1173]
ENSDARG00000045038	tekt3	1.84854	-0.886387	0.747866	-3.98798	0.00287238	0.0373191	-1.36645	tektin 3 [Source:ZFIN;Acc:ZDB-GENE-080130-2]
ENSDARG00000054332	trim66	1.84662	-0.884885	2.78713	-4.51286	0.00129198	0.0253537	-0.749544	tripartite motif containing 66 [Source:ZFIN;Acc:ZDB-GENE-040724-145]
ENSDARG00000059391	gyg1b	1.84176	-0.881088	6.88489	-6.9707	5.12003e-05	0.00765654	2.41315	glycogenin 1b [Source:ZFIN;Acc:ZDB-GENE-040625-30]
ENSDARG00000053152	pcmtd1	1.84173	-0.88106	4.92369	-5.67275	0.000254168	0.0129109	0.796766	protein-L-isoaspartate (D-aspartate) O-methyltransferase domain containing 1 [Source:ZFIN;Acc:ZDB-GENE-030131-5387]
ENSDARG00000077301	mlf1	1.83969	-0.879459	5.04332	-4.97776	0.000657898	0.0186397	-0.166763	myeloid leukemia factor 1 [Source:ZFIN;Acc:ZDB-GENE-080917-7]
ENSDARG00000054814	ptp4a3b	1.83846	-0.8785	6.33858	-6.07795	0.000150572	0.0112088	1.33762	protein tyrosine phosphatase 4A3b [Source:ZFIN;Acc:ZDB-GENE-030131-2635]
ENSDARG00000100534	irak4	1.83395	-0.874954	1.95095	-5.25744	0.000445002	0.0161184	0.35044	interleukin-1 receptor-associated kinase 4 [Source:ZFIN;Acc:ZDB-GENE-040426-738]
ENSDARG00000104347	rtn4b	1.82582	-0.868544	6.51068	-4.02698	0.00270328	0.0365283	-1.57307	reticulon 4b [Source:ZFIN;Acc:ZDB-GENE-030710-2]
ENSDARG00000020693	sesn1	1.82176	-0.865331	8.90757	-6.74075	6.6967e-05	0.00829638	2.1542	sestrin 1 [Source:ZFIN;Acc:ZDB-GENE-040718-408]
ENSDARG00000105141	FO704635.1	1.82171	-0.865291	2.18866	-7.46236	2.94367e-05	0.00658285	2.92479	NACHT, LRR and PYD domains-containing protein 3 [Source:NCBI gene;Acc:103910107]
ENSDARG00000091009	si:ch211-28p3.4	1.82134	-0.865002	1.8885	-4.7729	0.000882352	0.0210294	-0.309716	si:ch211-28p3.4 [Source:ZFIN;Acc:ZDB-GENE-130603-54]
ENSDARG00000052388	pcgf5b	1.82026	-0.864143	2.91249	-6.44399	9.55944e-05	0.0094304	1.81716	polycomb group ring finger 5b [Source:NCBI gene;Acc:692252]
ENSDARG00000054916	eif4ebp3	1.82014	-0.864047	5.7163	-6.38532	0.000102697	0.0094304	1.71305	eukaryotic translation initiation factor 4E binding protein 3 [Source:ZFIN;Acc:ZDB-GENE-041114-44]
ENSDARG00000079486	fam20a	1.81993	-0.863884	2.57864	-3.94804	0.00305718	0.0385408	-1.58946	FAM20A golgi associated secretory pathway pseudokinase [Source:ZFIN;Acc:ZDB-GENE-081022-117]
ENSDARG00000086842	dap1b	1.81576	-0.860571	5.76983	-4.30016	0.00177765	0.0294871	-1.16607	death associated protein 1b [Source:ZFIN;Acc:ZDB-GENE-000511-4]
ENSDARG00000027182	rnf25	1.81513	-0.86007	5.06114	-5.98208	0.000170088	0.0115489	1.2017	ring finger protein 25 [Source:ZFIN;Acc:ZDB-GENE-040426-1581]
ENSDARG00000044935	hpdb	1.81449	-0.859565	6.6417	-6.42265	9.81134e-05	0.0094304	1.76803	4-hydroxyphenylpyruvate dioxygenase b [Source:ZFIN;Acc:ZDB-GENE-040808-62]
ENSDARG00000010008	vim	1.80936	-0.855483	6.4182	-5.48382	0.000326943	0.0141094	0.559999	vimentin [Source:ZFIN;Acc:ZDB-GENE-011212-3]
ENSDARG00000076943	lhfpl4b	1.80587	-0.852693	1.1519	-4.07687	0.00250215	0.0351124	-1.26185	LHFPL tetraspan subfamily member 4b [Source:ZFIN;Acc:ZDB-GENE-110216-4]
ENSDARG00000089617	rpph1	1.80122	-0.848974	7.87264	-4.33312	0.00169118	0.0289406	-1.08158	ribonuclease P RNA component H1 [Source:NCBI gene;Acc:494481]
ENSDARG00000054323	pparab	1.79963	-0.847701	3.49264	-3.71923	0.00438692	0.0457531	-2.02774	peroxisome proliferator-activated receptor alpha b [Source:ZFIN;Acc:ZDB-GENE-990415-211]
ENSDARG00000037507	kctd12b	1.79899	-0.847185	2.60912	-4.89973	0.000735206	0.0194074	-0.177308	potassium channel tetramerisation domain containing 12b [Source:ZFIN;Acc:ZDB-GENE-050417-104]
ENSDARG00000057665	sprn2	1.79787	-0.846288	2.86909	-6.2379	0.000123196	0.0103331	1.57051	shadow of prion protein 2 [Source:ZFIN;Acc:ZDB-GENE-041221-1]
ENSDARG00000040439	rsl24d1	1.78882	-0.839006	7.5976	-7.26744	3.65406e-05	0.00710356	2.74556	ribosomal L24 domain containing 1 [Source:NCBI gene;Acc:406266]
ENSDARG00000018961	gtpbp4	1.78625	-0.836931	8.54582	-5.6464	0.000263172	0.0129109	0.794889	GTP binding protein 4 [Source:ZFIN;Acc:ZDB-GENE-030131-5982]
ENSDARG00000076644	kcnv2a	1.78604	-0.836765	2.08111	-4.40943	0.00150765	0.0271707	-0.84717	potassium channel, subfamily V, member 2a [Source:ZFIN;Acc:ZDB-GENE-091117-27]
ENSDARG00000030311	tmc2b	1.78521	-0.83609	1.27921	-3.72576	0.00434158	0.0455698	-1.79906	transmembrane channel-like 2b [Source:NCBI gene;Acc:567304]
ENSDARG00000102076	spink2.1	1.78191	-0.833424	2.1636	-4.39438	0.00154208	0.0275575	-0.87604	serine peptidase inhibitor, Kazal type 2, tandem duplicate 1 [Source:ZFIN;Acc:ZDB-GENE-070112-972]
ENSDARG00000034883	acbd5a	1.78109	-0.832761	4.76882	-4.57567	0.00117723	0.0242932	-0.756448	acyl-CoA binding domain containing 5a [Source:NCBI gene;Acc:553674]
ENSDARG00000042993	prss1	1.77815	-0.830378	9.92072	-4.2943	0.00179353	0.0297032	-1.12663	serine protease 1 [Source:ZFIN;Acc:ZDB-GENE-010131-7]
ENSDARG00000083784	AL954715.6	1.77768	-0.829993	2.91365	-5.79524	0.000216453	0.0120065	1.01597	small nucleolar RNA, C/D box 22 [Source:HGNC Symbol;Acc:HGNC:10145]
ENSDARG00000013856	amy2a	1.77395	-0.826967	8.7974	-4.40897	0.00150869	0.0271707	-0.958894	amylase alpha 2A [Source:ZFIN;Acc:ZDB-GENE-040426-2393]
ENSDARG00000069377	si:dkey-242g16.2	1.77316	-0.826324	4.21104	-4.30266	0.00177094	0.0294871	-1.15574	si:dkey-242g16.2 [Source:ZFIN;Acc:ZDB-GENE-030131-8324]
ENSDARG00000043997	cyp2x8	1.77098	-0.82455	2.86596	-4.37228	0.0015942	0.0280075	-0.965692	cytochrome P450, family 2, subfamily X, polypeptide 8 [Source:ZFIN;Acc:ZDB-GENE-040704-28]
ENSDARG00000099833	fbxo7	1.76956	-0.82339	2.37527	-5.04232	0.000600524	0.0181299	0.0365733	F-box protein 7 [Source:ZFIN;Acc:ZDB-GENE-050913-68]
ENSDARG00000011934	gyg1a	1.76546	-0.820041	6.55252	-8.07792	1.52721e-05	0.00613062	3.59213	glycogenin 1a [Source:ZFIN;Acc:ZDB-GENE-040426-2910]
ENSDARG00000015732	cax2	1.76439	-0.819169	3.52347	-5.44373	0.000345107	0.0145004	0.526265	cation/H+ exchanger protein 2 [Source:ZFIN;Acc:ZDB-GENE-100825-2]
ENSDARG00000087597	si:dkey-51d8.3	1.76417	-0.818989	-0.0399973	-3.70381	0.0044961	0.0461454	-1.74767	si:dkey-51d8.3 [Source:ZFIN;Acc:ZDB-GENE-081103-8]
ENSDARG00000074526	zbtb16b	1.75835	-0.814226	5.10983	-5.06807	0.00057916	0.0177424	-0.0376995	zinc finger and BTB domain containing 16b [Source:ZFIN;Acc:ZDB-GENE-100923-1]
ENSDARG00000086256	si:ch211-236p5.2	1.75614	-0.812409	3.93416	-4.04523	0.00262781	0.0359443	-1.54149	si:ch211-236p5.2 [Source:ZFIN;Acc:ZDB-GENE-081028-33]
ENSDARG00000111102	camk2n2	1.75542	-0.811816	4.8033	-7.09129	4.4587e-05	0.00751533	2.5407	calcium/calmodulin-dependent protein kinase II inhibitor 2 [Source:ZFIN;Acc:ZDB-GENE-040718-389]
ENSDARG00000058561	fbxo30a	1.74633	-0.80433	3.55196	-7.05689	4.63733e-05	0.00751533	2.51432	F-box protein 30a [Source:ZFIN;Acc:ZDB-GENE-040426-1215]
ENSDARG00000077177	map2k4b	1.74609	-0.804129	4.75408	-3.79592	0.00388392	0.0433652	-1.96654	mitogen-activated protein kinase kinase 4b [Source:ZFIN;Acc:ZDB-GENE-080721-13]
ENSDARG00000060330	si:ch211-284e13.4	1.74396	-0.802364	4.24646	-4.49794	0.00132094	0.0256924	-0.860408	si:ch211-284e13.4 [Source:ZFIN;Acc:ZDB-GENE-060526-161]
ENSDARG00000078042	il10rb	1.7423	-0.800994	3.65785	-4.22644	0.00198852	0.0314373	-1.24367	interleukin 10 receptor, beta [Source:ZFIN;Acc:ZDB-GENE-050909-1]
ENSDARG00000055014	si:dkey-33m11.8	1.74153	-0.800359	2.26601	-3.76073	0.00410681	0.0444971	-1.85158	si:dkey-33m11.8 [Source:ZFIN;Acc:ZDB-GENE-141215-49]
ENSDARG00000089217	ubap1la	1.73886	-0.798141	0.951541	-4.17155	0.0021627	0.0326614	-1.11173	ubiquitin associated protein 1-like a [Source:ZFIN;Acc:ZDB-GENE-131127-353]
ENSDARG00000103342	wu:fa56d06	1.73823	-0.797623	7.16159	-6.05562	0.000154889	0.0112185	1.3167	wu:fa56d06 [Source:ZFIN;Acc:ZDB-GENE-030131-9298]
ENSDARG00000105321	aspscr1	1.7381	-0.797513	3.62287	-5.18587	0.000491301	0.0165228	0.167091	ASPSCR1 tether for SLC2A4, UBX domain containing [Source:ZFIN;Acc:ZDB-GENE-050417-31]
ENSDARG00000036830	krt91	1.73464	-0.794638	10.4198	-4.51848	0.00128123	0.025239	-0.785597	keratin 91 [Source:ZFIN;Acc:ZDB-GENE-040801-181]
ENSDARG00000101661	ulk3	1.73298	-0.793257	0.768364	-4.37265	0.00159331	0.0280075	-0.818991	unc-51 like kinase 3 [Source:ZFIN;Acc:ZDB-GENE-070410-33]
ENSDARG00000005780	npy8br	1.73249	-0.792851	0.764324	-4.21141	0.00203469	0.0317506	-1.04612	neuropeptide Y receptor Y8b [Source:ZFIN;Acc:ZDB-GENE-980526-208]
ENSDARG00000102772	klhdc3	1.73239	-0.792766	2.71097	-4.53376	0.00125253	0.0250079	-0.713769	kelch domain containing 3 [Source:ZFIN;Acc:ZDB-GENE-040426-2426]
ENSDARG00000038185	gh1	1.72953	-0.790377	3.55816	-4.74342	0.00092088	0.0213548	-0.461726	growth hormone 1 [Source:ZFIN;Acc:ZDB-GENE-030725-2]
ENSDARG00000089943	npy2rl	1.72879	-0.789766	0.801542	-3.72413	0.00435283	0.0455907	-1.75942	neuropeptide Y receptor Y2, like [Source:ZFIN;Acc:ZDB-GENE-111115-4]
ENSDARG00000104883	PCMTD2	1.72879	-0.789765	3.30697	-4.14352	0.0022578	0.0331904	-1.34758	protein-L-isoaspartate O-methyltransferase domain-containing protein 2-like [Source:NCBI gene;Acc:100536777]
ENSDARG00000104403	oscp1a	1.72169	-0.783822	0.661634	-3.75387	0.00415178	0.0446044	-1.70528	organic solute carrier partner 1a [Source:ZFIN;Acc:ZDB-GENE-080204-2]
ENSDARG00000109844	BX901962.2	1.71945	-0.78195	1.79969	-4.93537	0.000698749	0.0190266	-0.0791349	si:dkey-153k10.6 [Source:NCBI gene;Acc:100536018]
ENSDARG00000075993	clic5a	1.71624	-0.779248	3.93774	-4.4746	0.00136765	0.0258757	-0.881895	chloride intracellular channel 5a [Source:ZFIN;Acc:ZDB-GENE-041114-84]
ENSDARG00000005749	cand2	1.71561	-0.778721	5.46526	-4.12696	0.00231606	0.0336428	-1.44085	cullin-associated and neddylation-dissociated 2 (putative) [Source:ZFIN;Acc:ZDB-GENE-060503-645]
ENSDARG00000074667	akt1s1	1.71452	-0.777803	6.73146	-5.98042	0.000170449	0.0115489	1.21782	AKT1 substrate 1 (proline-rich) [Source:ZFIN;Acc:ZDB-GENE-030131-482]
ENSDARG00000103743	si:dkeyp-72e1.9	1.71413	-0.777479	4.49666	-6.39311	0.000101722	0.0094304	1.7213	si:dkeyp-72e1.9 [Source:ZFIN;Acc:ZDB-GENE-120215-89]
ENSDARG00000112208	FP074902.4	1.71293	-0.776469	4.23415	-4.64597	0.00106158	0.0230384	-0.638585	None
ENSDARG00000044034	tmem86a	1.71186	-0.775569	4.81893	-5.91518	0.000185322	0.0115762	1.1155	transmembrane protein 86A [Source:ZFIN;Acc:ZDB-GENE-050320-81]
ENSDARG00000075720	il2rb	1.70951	-0.773582	0.987309	-5.02123	0.000618654	0.0183314	0.0560017	interleukin 2 receptor, beta [Source:ZFIN;Acc:ZDB-GENE-080108-2]
ENSDARG00000056294	SBK1	1.70923	-0.773345	2.58982	-3.70542	0.00448453	0.0460846	-1.97159	si:ch211-183d21.3 [Source:ZFIN;Acc:ZDB-GENE-091118-114]
ENSDARG00000059841	exosc1	1.70914	-0.773273	5.12748	-5.7965	0.000216099	0.0120065	0.960093	exosome component 1 [Source:ZFIN;Acc:ZDB-GENE-080926-3]
ENSDARG00000025325	ccsapa	1.70881	-0.772992	4.08074	-4.68264	0.0010061	0.0223828	-0.578106	centriole, cilia and spindle-associated protein a [Source:ZFIN;Acc:ZDB-GENE-111116-1]
ENSDARG00000037495	rtn4rl2b	1.70427	-0.769153	3.25255	-5.2958	0.000422135	0.0159073	0.33751	reticulon 4 receptor-like 2b [Source:ZFIN;Acc:ZDB-GENE-040310-2]
ENSDARG00000104188	fam83fb	1.70389	-0.768836	1.30595	-3.80022	0.00385762	0.0431814	-1.68924	family with sequence similarity 83 member Fb [Source:ZFIN;Acc:ZDB-GENE-041114-194]
ENSDARG00000060609	cd109	1.70288	-0.76798	3.20321	-3.70933	0.00445669	0.0460494	-2.02132	CD109 molecule [Source:ZFIN;Acc:ZDB-GENE-120215-253]
ENSDARG00000071116	eepd1	1.69928	-0.764924	3.46272	-4.21522	0.00202289	0.0317403	-1.24818	endonuclease/exonuclease/phosphatase family domain containing 1 [Source:NCBI gene;Acc:402965]
ENSDARG00000095831	si:ch211-175f12.2	1.69581	-0.761978	3.34854	-4.38624	0.00156108	0.0277065	-0.979917	si:ch211-175f12.2 [Source:ZFIN;Acc:ZDB-GENE-110411-220]
ENSDARG00000099970	CR383676.2	1.69546	-0.761679	14.8944	-4.97432	0.000661117	0.0186397	-0.106769	None
ENSDARG00000056765	ela2l	1.69508	-0.761357	9.60315	-3.80303	0.00384048	0.0431581	-1.89398	elastase 2 like [Source:ZFIN;Acc:ZDB-GENE-040511-1]
ENSDARG00000013240	zgc:172271	1.69449	-0.760855	1.98772	-5.27406	0.000434937	0.0160692	0.370612	zgc:172271 [Source:ZFIN;Acc:ZDB-GENE-080204-110]
ENSDARG00000001442	inppl1b	1.69309	-0.759659	3.60976	-5.7826	0.00022005	0.0121459	0.972617	inositol polyphosphate phosphatase-like 1b [Source:NCBI gene;Acc:368433]
ENSDARG00000053862	crygmx	1.69307	-0.759642	7.40883	-4.48453	0.00134757	0.0257242	-0.857059	crystallin, gamma MX [Source:ZFIN;Acc:ZDB-GENE-030131-7732]
ENSDARG00000076997	stxbp4	1.68626	-0.753825	3.23881	-3.74111	0.00423682	0.0451717	-1.97359	syntaxin binding protein 4 [Source:ZFIN;Acc:ZDB-GENE-110420-5]
ENSDARG00000038858	setd7	1.68487	-0.752636	4.58778	-7.88376	1.87052e-05	0.00635256	3.39591	SET domain containing 7, histone lysine methyltransferase [Source:NCBI gene;Acc:436729]
ENSDARG00000041350	ankrd39	1.68469	-0.752485	1.43024	-4.11503	0.00235902	0.0340055	-1.22813	ankyrin repeat domain 39 [Source:ZFIN;Acc:ZDB-GENE-081104-153]
ENSDARG00000117001	CABZ01086812.1	1.68375	-0.75168	3.09932	-3.82776	0.00369323	0.0422458	-1.82482	None
ENSDARG00000100607	zbtb38	1.68358	-0.751531	3.139	-3.70654	0.00447658	0.0460846	-2.02033	zinc finger and BTB domain containing 38 [Source:ZFIN;Acc:ZDB-GENE-091204-308]
ENSDARG00000083108	BX276180.3	1.67931	-0.747873	4.34631	-3.78625	0.00394389	0.0437997	-1.97166	None
ENSDARG00000094300	nupr1a	1.67794	-0.746694	4.68567	-4.70091	0.000979643	0.0221582	-0.569347	None
ENSDARG00000053803	klhl43	1.67511	-0.744258	7.03583	-4.70485	0.00097403	0.0220706	-0.533251	kelch-like family member 43 [Source:ZFIN;Acc:ZDB-GENE-141212-285]
ENSDARG00000114572	asb18	1.67301	-0.742448	1.59011	-4.46027	0.0013972	0.0262067	-0.735664	ankyrin repeat and SOCS box containing 18 [Source:ZFIN;Acc:ZDB-GENE-090313-391]
ENSDARG00000098544	ncdn	1.67038	-0.740178	3.03395	-3.99976	0.00282017	0.0370977	-1.5498	neurochondrin [Source:ZFIN;Acc:ZDB-GENE-061220-6]
ENSDARG00000037838	unkl	1.66779	-0.737937	7.49991	-5.75366	0.00022853	0.0122606	0.930033	unk like zinc finger [Source:ZFIN;Acc:ZDB-GENE-131120-196]
ENSDARG00000055792	foxo4	1.66678	-0.737061	7.27039	-4.42344	0.00147632	0.0269402	-0.950661	forkhead box O4 [Source:ZFIN;Acc:ZDB-GENE-150311-1]
ENSDARG00000092552	fndc7rs2	1.66571	-0.736139	1.9183	-3.85862	0.0035178	0.041476	-1.66342	fibronectin type III domain containing 7, related sequence 2 [Source:ZFIN;Acc:ZDB-GENE-070912-651]
ENSDARG00000003934	nxnl2	1.66388	-0.734551	1.90437	-4.00515	0.00279659	0.0369614	-1.43763	nucleoredoxin like 2 [Source:ZFIN;Acc:ZDB-GENE-041212-55]
ENSDARG00000053113	ly75	1.66275	-0.733571	5.75365	-4.31484	0.00173856	0.0292789	-1.14418	lymphocyte antigen 75 [Source:ZFIN;Acc:ZDB-GENE-050309-166]
ENSDARG00000079198	usp13	1.66199	-0.732916	6.48622	-5.38946	0.000371448	0.0148873	0.432618	ubiquitin specific peptidase 13 [Source:NCBI gene;Acc:558011]
ENSDARG00000000001	slc35a5	1.66191	-0.732846	2.35316	-5.46342	0.000336053	0.0142383	0.606177	solute carrier family 35 member A5 [Source:NCBI gene;Acc:368418]
ENSDARG00000007276	ela3l	1.66145	-0.732441	8.99722	-3.62348	0.00511254	0.0495554	-2.18482	elastase 3 like [Source:ZFIN;Acc:ZDB-GENE-060710-2]
ENSDARG00000036844	tsen54	1.66099	-0.732039	2.74786	-4.81636	0.000828666	0.0203347	-0.305749	TSEN54 tRNA splicing endonuclease subunit [Source:ZFIN;Acc:ZDB-GENE-050522-454]
ENSDARG00000009020	cnr1	1.6561	-0.727794	3.45854	-3.77835	0.00399358	0.0439992	-1.93173	cannabinoid receptor 1 [Source:ZFIN;Acc:ZDB-GENE-040312-3]
ENSDARG00000088937	si:dkey-259j3.5	1.6549	-0.726748	2.5364	-3.65299	0.00487637	0.048164	-2.04968	si:dkey-259j3.5 [Source:ZFIN;Acc:ZDB-GENE-091204-113]
ENSDARG00000041576	nudt18	1.65235	-0.724522	2.26735	-3.75768	0.00412672	0.044569	-1.85706	nudix (nucleoside diphosphate linked moiety X)-type motif 18 [Source:NCBI gene;Acc:550541]
ENSDARG00000030872	cetp	1.65172	-0.723973	3.60881	-4.34785	0.00165399	0.0286228	-1.05535	cholesteryl ester transfer protein, plasma [Source:ZFIN;Acc:ZDB-GENE-041114-54]
ENSDARG00000101008	soul4	1.64964	-0.722153	4.68677	-3.81468	0.00377035	0.0426698	-1.93608	heme-binding protein soul4 [Source:ZFIN;Acc:ZDB-GENE-110718-1]
ENSDARG00000100443	CR376766.2	1.64703	-0.719863	4.59547	-3.94712	0.00306157	0.0385728	-1.72359	None
ENSDARG00000018619	cers4b	1.64326	-0.71656	2.96664	-4.36833	0.0016037	0.0280325	-0.979937	ceramide synthase 4b [Source:ZFIN;Acc:ZDB-GENE-110719-2]
ENSDARG00000018382	prkcha	1.6413	-0.71484	1.73385	-3.63317	0.00503366	0.049167	-1.99313	protein kinase C, eta, a [Source:ZFIN;Acc:ZDB-GENE-080402-5]
ENSDARG00000078159	zgc:175284	1.63986	-0.713572	2.76968	-4.21867	0.00201224	0.0317038	-1.19124	zgc:175284 [Source:ZFIN;Acc:ZDB-GENE-080219-49]
ENSDARG00000080823	BX276180.1	1.63853	-0.712406	3.97333	-4.85032	0.000789139	0.0199645	-0.327942	None
ENSDARG00000008788	camk1gb	1.63846	-0.712341	5.9863	-5.3319	0.00040177	0.015521	0.344859	calcium/calmodulin-dependent protein kinase IGb [Source:ZFIN;Acc:ZDB-GENE-040426-1694]
ENSDARG00000027249	btg1	1.63732	-0.711334	8.58023	-3.80925	0.00380286	0.0428522	-1.89101	B-cell translocation gene 1, anti-proliferative [Source:ZFIN;Acc:ZDB-GENE-010726-1]
ENSDARG00000098588	gchfr	1.63683	-0.710903	2.39904	-4.2097	0.00204001	0.0317881	-1.17326	GTP cyclohydrolase I feedback regulator [Source:NCBI gene;Acc:393735]
ENSDARG00000020123	coq8aa	1.63347	-0.707941	6.81748	-5.24155	0.000454859	0.0161184	0.232757	coenzyme Q8A, genome duplicate a [Source:NCBI gene;Acc:437001]
ENSDARG00000004325	casp9	1.63267	-0.707232	3.38591	-4.82149	0.00082256	0.0203208	-0.338508	caspase 9, apoptosis-related cysteine peptidase [Source:ZFIN;Acc:ZDB-GENE-030825-5]
ENSDARG00000011929	plp1b	1.6326	-0.707175	4.32724	-6.12319	0.000142215	0.01107	1.38813	proteolipid protein 1b [Source:ZFIN;Acc:ZDB-GENE-030710-6]
ENSDARG00000022509	cox4i2	1.63063	-0.70543	4.42447	-5.10947	0.000546503	0.0174353	0.0278378	cytochrome c oxidase subunit 4I2 [Source:ZFIN;Acc:ZDB-GENE-040426-1775]
ENSDARG00000008906	si:ch211-241e1.5	1.62895	-0.703942	2.58846	-4.74729	0.000915727	0.0213065	-0.394393	si:ch211-241e1.5 [Source:ZFIN;Acc:ZDB-GENE-030131-6298]
ENSDARG00000088475	pcdh1gb9	1.62781	-0.702934	3.9139	-4.61203	0.00111582	0.0235876	-0.67533	protocadherin 1 gamma b 9 [Source:ZFIN;Acc:ZDB-GENE-041118-18]
ENSDARG00000059498	arl16	1.62568	-0.701048	1.99892	-4.94445	0.00068978	0.0190041	-0.0777107	ADP-ribosylation factor-like 16 [Source:ZFIN;Acc:ZDB-GENE-070410-114]
ENSDARG00000059960	plch2a	1.62498	-0.700422	5.66812	-5.00057	0.000636982	0.018413	-0.127788	phospholipase C, eta 2a [Source:ZFIN;Acc:ZDB-GENE-030131-6367]
ENSDARG00000074319	sall1a	1.62397	-0.699522	6.06518	-4.78883	0.000862256	0.0208313	-0.426214	spalt-like transcription factor 1a [Source:ZFIN;Acc:ZDB-GENE-020228-2]
ENSDARG00000041381	arntl2	1.62176	-0.697564	3.96329	-5.20087	0.000481189	0.0164378	0.172117	aryl hydrocarbon receptor nuclear translocator-like 2 [Source:ZFIN;Acc:ZDB-GENE-000509-2]
ENSDARG00000067630	zgc:154075	1.62152	-0.697343	3.35829	-5.80593	0.000213461	0.0120065	1.01236	zgc:154075 [Source:ZFIN;Acc:ZDB-GENE-060929-910]
ENSDARG00000070442	si:ch211-113g11.6	1.62132	-0.697172	6.96459	-3.90992	0.00324523	0.0398106	-1.74927	si:ch211-113g11.6 [Source:ZFIN;Acc:ZDB-GENE-060503-473]
ENSDARG00000112930	CT737184.2	1.61972	-0.695741	3.94916	-6.43343	9.68317e-05	0.0094304	1.78061	protocadherin beta-16-like [Source:NCBI gene;Acc:110440084]
ENSDARG00000003207	mterf3	1.61797	-0.694188	3.02713	-4.84369	0.000796696	0.0200388	-0.284769	mitochondrial transcription termination factor 3 [Source:ZFIN;Acc:ZDB-GENE-040718-359]
ENSDARG00000070892	si:ch211-262h13.5	1.61696	-0.693285	2.43219	-4.87587	0.000760736	0.0196828	-0.200585	si:ch211-262h13.5 [Source:ZFIN;Acc:ZDB-GENE-050208-372]
ENSDARG00000014803	cryba1l2	1.61608	-0.6925	4.47655	-4.97911	0.000656647	0.0186397	-0.159618	crystallin, beta A1, like 2 [Source:ZFIN;Acc:ZDB-GENE-041010-40]
ENSDARG00000031095	veph1	1.61382	-0.69048	2.92374	-3.94169	0.00308769	0.0387565	-1.63146	ventricular zone expressed PH domain-containing 1 [Source:NCBI gene;Acc:405756]
ENSDARG00000030176	zgc:92429	1.61207	-0.688916	4.48011	-4.92864	0.000705484	0.0190829	-0.232462	zgc:92429 [Source:ZFIN;Acc:ZDB-GENE-040801-194]
ENSDARG00000057590	si:ch1073-396h14.1	1.61113	-0.688071	3.86839	-4.93835	0.000695794	0.0190266	-0.195994	si:ch1073-396h14.1 [Source:ZFIN;Acc:ZDB-GENE-070705-6]
ENSDARG00000032653	sinhcaf	1.60931	-0.686445	5.5187	-5.28242	0.000429963	0.0160281	0.267826	SIN3-HDAC complex associated factor [Source:ZFIN;Acc:ZDB-GENE-041210-166]
ENSDARG00000003281	pik3ip1	1.608	-0.685266	5.06051	-4.98361	0.000652467	0.0185663	-0.15943	phosphoinositide-3-kinase interacting protein 1 [Source:NCBI gene;Acc:386643]
ENSDARG00000038639	elovl6l	1.6061	-0.683561	4.2098	-3.76966	0.00404897	0.04412	-1.99296	ELOVL family member 6, elongation of long chain fatty acids like [Source:ZFIN;Acc:ZDB-GENE-031110-3]
ENSDARG00000069264	si:ch211-196h16.5	1.60486	-0.682444	3.56946	-4.06156	0.00256214	0.03553	-1.49382	si:ch211-196h16.5 [Source:ZFIN;Acc:ZDB-GENE-081029-8]
ENSDARG00000016830	rimkla	1.60416	-0.681817	7.2746	-5.91708	0.000184868	0.0115762	1.14069	ribosomal modification protein rimK-like family member A [Source:NCBI gene;Acc:447815]
ENSDARG00000095937	tmem265	1.60375	-0.681452	1.71779	-4.10655	0.00239007	0.0342867	-1.26691	transmembrane protein 265 [Source:ZFIN;Acc:ZDB-GENE-091204-93]
ENSDARG00000044551	atg9a	1.60126	-0.679204	5.62604	-5.24424	0.000453177	0.0161184	0.21633	ATG9 autophagy related 9 homolog A (S. cerevisiae) [Source:ZFIN;Acc:ZDB-GENE-070209-65]
ENSDARG00000083400	BX276180.4	1.60006	-0.678125	4.08136	-4.50954	0.00129837	0.0254224	-0.836889	None
ENSDARG00000102127	NHLRC3	1.59794	-0.676217	1.99102	-5.37096	0.000380917	0.0151211	0.498408	NHL repeat containing 3 [Source:HGNC Symbol;Acc:HGNC:33751]
ENSDARG00000013524	cyp2ae1	1.59784	-0.676127	2.86099	-4.53668	0.00124711	0.024989	-0.721197	cytochrome P450, family 2, subfamily AE, polypeptide 1 [Source:ZFIN;Acc:ZDB-GENE-090312-107]
ENSDARG00000104071	hikeshi	1.59784	-0.67612	2.80318	-4.51285	0.001292	0.0253537	-0.752309	heat shock protein nuclear import factor hikeshi [Source:NCBI gene;Acc:550239]
ENSDARG00000058042	kitlgb	1.5921	-0.670927	1.4552	-4.06734	0.00253934	0.0352844	-1.30182	kit ligand b [Source:ZFIN;Acc:ZDB-GENE-070424-2]
ENSDARG00000016769	sgtb	1.5917	-0.670571	3.32803	-6.19904	0.000129311	0.0105898	1.51036	small glutamine-rich tetratricopeptide repeat (TPR)-containing, beta [Source:ZFIN;Acc:ZDB-GENE-040704-72]
ENSDARG00000034048	zgc:92275	1.59001	-0.669039	2.0151	-4.18426	0.00212098	0.0322868	-1.17746	zgc:92275 [Source:ZFIN;Acc:ZDB-GENE-040718-356]
ENSDARG00000101317	grinaa	1.58866	-0.667806	4.96326	-4.39853	0.00153251	0.0274099	-1.02667	glutamate receptor, ionotropic, N-methyl D-aspartate-associated protein 1a (glutamate binding) [Source:ZFIN;Acc:ZDB-GENE-060616-231]
ENSDARG00000037373	ephb2a	1.58384	-0.66343	4.76741	-4.41525	0.00149455	0.0271252	-0.999834	eph receptor B2a [Source:ZFIN;Acc:ZDB-GENE-070713-2]
ENSDARG00000098786	rangrf	1.57959	-0.659547	1.75226	-3.66252	0.00480254	0.0477522	-1.94987	RAN guanine nucleotide release factor [Source:NCBI gene;Acc:559102]
ENSDARG00000022968	fxr1	1.57821	-0.658289	6.53463	-5.77095	0.000223423	0.0121777	0.944681	fragile X mental retardation, autosomal homolog 1 [Source:ZFIN;Acc:ZDB-GENE-030131-5431]
ENSDARG00000088689	si:ch211-201o1.1	1.5772	-0.657368	2.84926	-4.02356	0.00271771	0.0365897	-1.49797	si:ch211-201o1.1 [Source:ZFIN;Acc:ZDB-GENE-120709-60]
ENSDARG00000071076	ldhbb	1.57674	-0.656941	4.02084	-4.99857	0.000638795	0.018413	-0.116673	lactate dehydrogenase Bb [Source:NCBI gene;Acc:436747]
ENSDARG00000099424	lcat	1.57533	-0.655653	3.8099	-4.23275	0.00196949	0.0312728	-1.24412	lecithin-cholesterol acyltransferase [Source:ZFIN;Acc:ZDB-GENE-010716-3]
ENSDARG00000042133	si:dkey-51e6.1	1.57245	-0.653012	3.00724	-4.08268	0.00247976	0.035018	-1.41943	si:dkey-51e6.1 [Source:ZFIN;Acc:ZDB-GENE-041014-198]
ENSDARG00000041750	ccdc92	1.57213	-0.652725	4.13043	-4.43811	0.00144424	0.0267456	-0.947081	coiled-coil domain containing 92 [Source:ZFIN;Acc:ZDB-GENE-051113-120]
ENSDARG00000015955	cldnc	1.56978	-0.650566	4.55956	-4.59684	0.00114105	0.0238636	-0.722402	claudin c [Source:ZFIN;Acc:ZDB-GENE-010328-3]
ENSDARG00000059871	shrprbck1r	1.56976	-0.65054	5.58271	-4.10162	0.00240831	0.0345008	-1.47851	sharpin and rbck1 related [Source:NCBI gene;Acc:569903]
ENSDARG00000102365	eloa	1.56936	-0.650181	5.38739	-4.34203	0.00166856	0.0287792	-1.1101	elongin A [Source:ZFIN;Acc:ZDB-GENE-040426-2810]
ENSDARG00000023766	gnsa	1.56864	-0.649511	4.70966	-4.77678	0.00087741	0.0209929	-0.458359	glucosamine (N-acetyl)-6-sulfatase a [Source:ZFIN;Acc:ZDB-GENE-050107-5]
ENSDARG00000038561	klf6b	1.56807	-0.648994	2.87472	-5.56725	0.00029236	0.0135084	0.720163	Kruppel-like factor 6b [Source:ZFIN;Acc:ZDB-GENE-070912-633]
ENSDARG00000042440	p2rx7	1.56711	-0.648106	2.05447	-4.048	0.00261654	0.0358848	-1.38752	purinergic receptor P2X, ligand-gated ion channel, 7 [Source:ZFIN;Acc:ZDB-GENE-030319-6]
ENSDARG00000078778	lrch1	1.56703	-0.64803	5.42876	-4.40335	0.00152147	0.0273321	-1.01578	leucine-rich repeats and calponin homology (CH) domain containing 1 [Source:ZFIN;Acc:ZDB-GENE-030131-1783]
ENSDARG00000001882	kbtbd12	1.56592	-0.647012	5.03351	-4.83247	0.000809656	0.0201696	-0.378783	kelch repeat and BTB (POZ) domain containing 12 [Source:NCBI gene;Acc:559380]
ENSDARG00000032997	rnf185	1.56574	-0.646844	3.88166	-6.34051	0.000108507	0.00960238	1.66884	ring finger protein 185 [Source:NCBI gene;Acc:406310]
ENSDARG00000053129	carhsp1	1.56524	-0.646381	4.34842	-5.56289	0.000294065	0.0135084	0.656258	calcium regulated heat stable protein 1 [Source:ZFIN;Acc:ZDB-GENE-040426-1479]
ENSDARG00000014218	mecp2	1.56365	-0.644917	3.44271	-3.73536	0.00427572	0.0453281	-1.99943	methyl CpG binding protein 2 [Source:ZFIN;Acc:ZDB-GENE-030131-7190]
ENSDARG00000098257	pcdh15a	1.56249	-0.643851	5.3443	-3.7233	0.00435862	0.0456035	-2.08321	protocadherin-related 15a [Source:ZFIN;Acc:ZDB-GENE-030616-3]
ENSDARG00000105549	RIC3	1.56226	-0.643639	2.73804	-5.21338	0.000472919	0.0163734	0.250957	si:ch211-235p24.2 [Source:ZFIN;Acc:ZDB-GENE-160728-28]
ENSDARG00000083256	BX248136.1	1.55971	-0.641275	3.27876	-4.15491	0.00221865	0.0330497	-1.32869	None
ENSDARG00000081961	CU695215.1	1.55971	-0.641275	3.27876	-4.15491	0.00221865	0.0330497	-1.32869	None
ENSDARG00000014976	lims2	1.55931	-0.640912	3.35392	-5.92948	0.000181946	0.0115762	1.17116	LIM and senescent cell antigen-like domains 2 [Source:ZFIN;Acc:ZDB-GENE-050522-56]
ENSDARG00000058984	rad23ab	1.55898	-0.6406	4.66582	-5.41913	0.000356788	0.0146262	0.454665	RAD23 homolog A, nucleotide excision repair protein b [Source:ZFIN;Acc:ZDB-GENE-051113-160]
ENSDARG00000102075	RNF122	1.55569	-0.637555	3.0384	-5.33107	0.000402223	0.015521	0.395991	si:ch1073-392o20.1 [Source:ZFIN;Acc:ZDB-GENE-091204-454]
ENSDARG00000044276	spp1	1.55563	-0.637496	3.63245	-5.10613	0.000549063	0.0174513	0.0541386	secreted phosphoprotein 1 [Source:ZFIN;Acc:ZDB-GENE-050706-97]
ENSDARG00000041078	chka	1.55312	-0.635168	6.28113	-4.3841	0.00156611	0.0277484	-1.02558	choline kinase alpha [Source:ZFIN;Acc:ZDB-GENE-050208-149]
ENSDARG00000008502	pno1	1.55209	-0.634214	6.60655	-4.84644	0.000793552	0.020008	-0.331687	partner of NOB1 homolog [Source:NCBI gene;Acc:393520]
ENSDARG00000078755	plppr4b	1.55084	-0.633048	2.88671	-3.71807	0.00439507	0.0457562	-1.98076	phospholipid phosphatase related 4b [Source:ZFIN;Acc:ZDB-GENE-091118-37]
ENSDARG00000078188	fam160a2	1.55074	-0.632959	4.74447	-3.70236	0.0045065	0.0461454	-2.11775	family with sequence similarity 160 member A2 [Source:NCBI gene;Acc:100001896]
ENSDARG00000069471	mhc1zca	1.55023	-0.632486	2.88534	-3.93528	0.00311879	0.0390336	-1.63854	major histocompatibility complex class I ZCA [Source:ZFIN;Acc:ZDB-GENE-070424-4]
ENSDARG00000089862	si:dkey-16j16.4	1.54858	-0.630946	2.6004	-4.33098	0.00169665	0.0289406	-1.00809	si:dkey-16j16.4 [Source:ZFIN;Acc:ZDB-GENE-041111-271]
ENSDARG00000058563	ubox5	1.54816	-0.630553	2.53103	-3.73193	0.00429918	0.0453281	-1.92525	U-box domain containing 5 [Source:ZFIN;Acc:ZDB-GENE-110411-166]
ENSDARG00000038609	mpz	1.5478	-0.63022	4.87971	-4.51845	0.0012813	0.025239	-0.844701	myelin protein zero [Source:ZFIN;Acc:ZDB-GENE-010724-4]
ENSDARG00000028354	stxbp6l	1.54689	-0.629374	2.7174	-4.72151	0.000950675	0.0216976	-0.440914	syntaxin binding protein 6 (amisyn), like [Source:ZFIN;Acc:ZDB-GENE-040724-16]
ENSDARG00000041022	pdcd4b	1.54631	-0.628834	5.72812	-4.23104	0.00197463	0.0313194	-1.274	programmed cell death 4b [Source:ZFIN;Acc:ZDB-GENE-030131-9847]
ENSDARG00000062467	stra6l	1.54525	-0.627844	2.17054	-3.75428	0.00414904	0.0446044	-1.85297	STRA6-like [Source:ZFIN;Acc:ZDB-GENE-070410-116]
ENSDARG00000001870	atp1a1a.4	1.54346	-0.626166	8.96827	-4.14151	0.00226477	0.0331991	-1.36691	ATPase Na+/K+ transporting subunit alpha 1a, tandem duplicate 4 [Source:ZFIN;Acc:ZDB-GENE-001212-4]
ENSDARG00000017165	slc3a1	1.54244	-0.625217	4.41319	-5.63247	0.000268073	0.0129966	0.74805	solute carrier family 3 member 1 [Source:ZFIN;Acc:ZDB-GENE-090313-225]
ENSDARG00000018985	castor2	1.5413	-0.624147	6.27897	-5.62059	0.00027233	0.0130825	0.742231	cytosolic arginine sensor for mTORC1 subunit 2 [Source:ZFIN;Acc:ZDB-GENE-030131-5505]
ENSDARG00000078504	si:ch73-60h1.1	1.5393	-0.622272	4.38133	-3.6276	0.00507887	0.0493487	-2.22896	si:ch73-60h1.1 [Source:ZFIN;Acc:ZDB-GENE-140106-152]
ENSDARG00000032849	ndrg1a	1.53844	-0.621466	6.9623	-3.858	0.00352119	0.041476	-1.83148	N-myc downstream regulated 1a [Source:ZFIN;Acc:ZDB-GENE-030826-34]
ENSDARG00000056541	nr0b1	1.53738	-0.620474	1.76383	-4.20269	0.00206199	0.0319351	-1.12767	nuclear receptor subfamily 0, group B, member 1 [Source:ZFIN;Acc:ZDB-GENE-070130-1]
ENSDARG00000053291	pnrc2	1.53662	-0.619762	9.61258	-5.37433	0.000379169	0.0150805	0.433767	proline-rich nuclear receptor coactivator 2 [Source:NCBI gene;Acc:565522]
ENSDARG00000105001	zgc:91999	1.53569	-0.618885	4.19104	-4.93904	0.000695109	0.0190266	-0.209022	zgc:91999 [Source:ZFIN;Acc:ZDB-GENE-040801-241]
ENSDARG00000068194	klf9	1.53347	-0.616801	7.95858	-3.6937	0.00456918	0.0464306	-2.08136	Kruppel-like factor 9 [Source:ZFIN;Acc:ZDB-GENE-060526-244]
ENSDARG00000019917	epb41l3b	1.53313	-0.616485	5.45346	-6.05067	0.000155865	0.0112185	1.29126	erythrocyte membrane protein band 4.1-like 3b [Source:ZFIN;Acc:ZDB-GENE-021106-1]
ENSDARG00000103957	aamdc	1.53283	-0.616198	2.66674	-4.38166	0.00157187	0.0277979	-0.937495	adipogenesis associated, Mth938 domain containing [Source:NCBI gene;Acc:553802]
ENSDARG00000033754	rbm48	1.53138	-0.614831	2.92958	-3.72946	0.00431607	0.0453886	-1.96663	RNA binding motif protein 48 [Source:NCBI gene;Acc:402897]
ENSDARG00000058032	tpk2	1.5313	-0.614761	3.2269	-4.52364	0.00127146	0.0252122	-0.766175	thiamin pyrophosphokinase 2 [Source:ZFIN;Acc:ZDB-GENE-060503-173]
ENSDARG00000068214	ccni	1.52975	-0.613298	8.16834	-6.50301	8.89843e-05	0.00934829	1.87219	cyclin I [Source:ZFIN;Acc:ZDB-GENE-040426-2898]
ENSDARG00000101514	ftr64	1.52896	-0.612549	1.09052	-3.64366	0.00494978	0.0486549	-1.90708	finTRIM family, member 64 [Source:ZFIN;Acc:ZDB-GENE-090508-8]
ENSDARG00000041295	lim2.5	1.52715	-0.610846	3.16193	-3.77485	0.0040158	0.0440357	-1.91449	lens intrinsic membrane protein 2.5 [Source:ZFIN;Acc:ZDB-GENE-050320-94]
ENSDARG00000077022	fam131a	1.52708	-0.610777	3.35933	-3.70339	0.00449909	0.0461454	-2.04412	family with sequence similarity 131 member A [Source:ZFIN;Acc:ZDB-GENE-080204-112]
ENSDARG00000007708	nsa2	1.52433	-0.608171	8.4225	-5.21512	0.000471782	0.0163734	0.209094	NSA2 ribosome biogenesis homolog (S. cerevisiae) [Source:ZFIN;Acc:ZDB-GENE-030131-488]
ENSDARG00000076376	tmem175	1.52063	-0.604666	2.36238	-3.76352	0.00408861	0.0443416	-1.85864	transmembrane protein 175 [Source:NCBI gene;Acc:100002086]
ENSDARG00000055295	cyb561d1	1.52036	-0.604411	1.55599	-3.71774	0.00439738	0.0457562	-1.84291	cytochrome b561 family, member D1 [Source:ZFIN;Acc:ZDB-GENE-040912-157]
ENSDARG00000105154	creg1	1.51918	-0.60329	3.72138	-4.73813	0.00092798	0.0214001	-0.479521	cellular repressor of E1A-stimulated genes 1 [Source:ZFIN;Acc:ZDB-GENE-070112-2042]
ENSDARG00000034705	pvalb7	1.51891	-0.603036	6.90274	-4.19859	0.00207497	0.0319951	-1.2988	parvalbumin 7 [Source:NCBI gene;Acc:402807]
ENSDARG00000090963	atp6ap1lb	1.51731	-0.601514	4.48853	-4.47455	0.00136776	0.0258757	-0.904871	ATPase H+ transporting accessory protein 1 like b [Source:ZFIN;Acc:ZDB-GENE-050208-117]
ENSDARG00000117085	CR352234.4	1.51676	-0.60099	4.30563	-3.61168	0.00521023	0.0499898	-2.25179	None
ENSDARG00000096319	si:ch211-239j9.1	1.51367	-0.598055	3.64926	-4.71955	0.000953396	0.0216976	-0.502751	si:ch211-239j9.1 [Source:ZFIN;Acc:ZDB-GENE-120215-212]
ENSDARG00000079745	si:ch211-166a6.5	1.51329	-0.597689	7.25421	-3.89613	0.00331626	0.04034	-1.76729	si:ch211-166a6.5 [Source:ZFIN;Acc:ZDB-GENE-030131-9913]
ENSDARG00000029476	ldlra	1.5116	-0.596078	6.84717	-4.37714	0.00158259	0.0278506	-1.02589	low density lipoprotein receptor a [Source:ZFIN;Acc:ZDB-GENE-031217-1]
ENSDARG00000041735	tmem237a	1.51102	-0.595527	4.04002	-3.73877	0.00425262	0.0452474	-2.03442	transmembrane protein 237a [Source:NCBI gene;Acc:557237]
ENSDARG00000016875	gys1	1.5105	-0.595022	6.63865	-4.48358	0.00134947	0.0257242	-0.867934	glycogen synthase 1 (muscle) [Source:ZFIN;Acc:ZDB-GENE-040426-1243]
ENSDARG00000097650	atg2b	1.50715	-0.591825	3.37802	-4.3883	0.00155624	0.0277065	-0.979464	autophagy related 2B [Source:ZFIN;Acc:ZDB-GENE-131121-626]
ENSDARG00000030440	rsrp1	1.50704	-0.591719	6.36337	-4.00666	0.00279006	0.0369614	-1.60757	arginine/serine-rich protein 1 [Source:NCBI gene;Acc:724003]
ENSDARG00000041607	eif4ebp3l	1.50553	-0.590269	6.48712	-3.69716	0.00454403	0.046295	-2.09654	eukaryotic translation initiation factor 4E binding protein 3, like [Source:NCBI gene;Acc:324490]
ENSDARG00000070957	im:7160594	1.50412	-0.588922	1.82522	-3.92301	0.00317933	0.0395298	-1.55595	im:7160594 [Source:ZFIN;Acc:ZDB-GENE-080917-43]
ENSDARG00000102556	nfat5b	1.50381	-0.588623	4.36233	-4.25758	0.00189638	0.030555	-1.23249	nuclear factor of activated T cells 5b [Source:ZFIN;Acc:ZDB-GENE-140106-7]
ENSDARG00000025670	fstl3	1.50373	-0.588544	4.45041	-3.77252	0.00403068	0.04408	-1.99845	follistatin-like 3 (secreted glycoprotein) [Source:ZFIN;Acc:ZDB-GENE-050913-111]
ENSDARG00000075958	si:dkey-266f7.9	1.50371	-0.588523	2.89444	-4.83604	0.000805512	0.0201472	-0.287781	si:dkey-266f7.9 [Source:ZFIN;Acc:ZDB-GENE-070705-440]
ENSDARG00000043135	pomca	1.50122	-0.586133	2.33234	-4.48908	0.00133848	0.0257242	-0.751785	proopiomelanocortin a [Source:ZFIN;Acc:ZDB-GENE-030513-2]
ENSDARG00000056601	plekha3	1.50048	-0.585429	4.13082	-4.5291	0.00126121	0.0251223	-0.810222	pleckstrin homology domain containing, family A (phosphoinositide binding specific) member 3 [Source:ZFIN;Acc:ZDB-GENE-040426-1252]

## Sheet: 2_UPREGULATED DEGs
UPREGULATED DEGs
ENSDARG CODE	Name	FC	Log2FC	AveExpr	t	P.Value	adj.P.Val	B	Description
ENSDARG00000056617	rpgra	11.9462	3.57848	0.29893	5.05327	0.000591337	0.0180094	-0.00107974	retinitis pigmentosa GTPase regulator a [Source:ZFIN;Acc:ZDB-GENE-070912-423]
ENSDARG00000087873	eevs	11.0923	3.47149	3.05226	9.0117	6.05537e-06	0.00530826	4.33133	2-epi-5-epi-valiolone synthase [Source:ZFIN;Acc:ZDB-GENE-131121-365]
ENSDARG00000101393	si:dkey-31g6.6	8.19059	3.03397	0.324694	4.09117	0.00244745	0.034818	-1.20703	si:dkey-31g6.6 [Source:ZFIN;Acc:ZDB-GENE-110209-1]
ENSDARG00000001760	tnxba	7.80878	2.9651	3.75052	4.86972	0.00076748	0.0197334	-0.24282	tenascin XBa [Source:ZFIN;Acc:ZDB-GENE-070103-5]
ENSDARG00000055133	cenpf	7.5425	2.91504	3.63143	6.38998	0.000102112	0.0094304	1.75341	centromere protein F [Source:ZFIN;Acc:ZDB-GENE-041111-205]
ENSDARG00000069305	si:ch211-203k16.3	6.68365	2.74064	0.610576	3.7282	0.00432473	0.0454567	-1.71886	si:ch211-203k16.3 [Source:ZFIN;Acc:ZDB-GENE-041014-290]
ENSDARG00000104572	si:dkey-35h6.1	6.46177	2.69193	2.81076	4.55846	0.00120755	0.0246117	-0.636327	si:dkey-35h6.1 [Source:ZFIN;Acc:ZDB-GENE-141216-112]
ENSDARG00000088377	rp1l1b	6.22526	2.63813	4.59339	5.02262	0.000617442	0.0183216	-0.0618306	rp1 like 1b [Source:ZFIN;Acc:ZDB-GENE-091204-67]
ENSDARG00000093044	si:ch211-161h7.5	5.66142	2.50116	3.69733	3.71779	0.00439704	0.0457562	-1.99822	si:ch211-161h7.5 [Source:ZFIN;Acc:ZDB-GENE-091204-265]
ENSDARG00000091150	mki67	5.46184	2.44939	5.48856	6.207	0.000128033	0.0105265	1.50066	marker of proliferation Ki-67 [Source:ZFIN;Acc:ZDB-GENE-030131-9771]
ENSDARG00000042221	mthfd1l	5.45127	2.44659	2.38424	4.89755	0.000737498	0.0194238	-0.135412	methylenetetrahydrofolate dehydrogenase (NADP+ dependent) 1 like [Source:ZFIN;Acc:ZDB-GENE-041001-133]
ENSDARG00000096905	si:ch73-23l24.1	5.24184	2.39007	2.579	7.45943	2.95314e-05	0.00658285	2.91383	si:ch73-23l24.1 [Source:ZFIN;Acc:ZDB-GENE-131127-400]
ENSDARG00000075803	slc41a2a	5.20437	2.37972	-0.0644558	3.79623	0.00388203	0.0433652	-1.61555	solute carrier family 41 member 2a [Source:ZFIN;Acc:ZDB-GENE-130530-781]
ENSDARG00000055527	cmn	5.09239	2.34834	5.25151	8.95144	6.41267e-06	0.00530826	4.4208	calymmin [Source:ZFIN;Acc:ZDB-GENE-000208-9]
ENSDARG00000087178	scpp9	5.06969	2.3419	1.31262	4.00059	0.00281652	0.0370977	-1.35846	secretory calcium-binding phosphoprotein 9 [Source:ZFIN;Acc:ZDB-GENE-090424-3]
ENSDARG00000074745	zmp:0000000760	4.67733	2.22568	4.91482	8.50125	9.94132e-06	0.00544183	4.0033	zmp:0000000760 [Source:ZFIN;Acc:ZDB-GENE-130530-763]
ENSDARG00000094892	cenph	4.674	2.22466	-0.696598	3.6801	0.00466951	0.0470822	-1.78596	centromere protein H [Source:ZFIN;Acc:ZDB-GENE-081104-340]
ENSDARG00000075016	apobb.2	4.66516	2.22193	3.4857	10.1236	2.21628e-06	0.00470459	5.33931	apolipoprotein Bb, tandem duplicate 2 [Source:ZFIN;Acc:ZDB-GENE-070705-554]
ENSDARG00000043035	capn3b	4.64963	2.21711	2.42475	5.8869	0.000192198	0.0116267	1.15595	calpain 3b [Source:ZFIN;Acc:ZDB-GENE-041001-149]
ENSDARG00000093629	si:ch211-106h4.4	4.60207	2.20228	0.280476	4.28754	0.00181201	0.0298665	-0.937087	si:ch211-106h4.4 [Source:ZFIN;Acc:ZDB-GENE-070705-14]
ENSDARG00000040118	zgc:113232	4.55624	2.18784	4.63996	8.64069	8.66212e-06	0.00539323	4.1326	zgc:113232 [Source:ZFIN;Acc:ZDB-GENE-050327-86]
ENSDARG00000002311	fabp11b	4.49057	2.1669	-0.53949	5.09641	0.000556581	0.0175301	-0.0235791	fatty acid binding protein 11b [Source:ZFIN;Acc:ZDB-GENE-050522-391]
ENSDARG00000077652	lratb.2	4.48966	2.1666	0.746823	6.4218	9.82161e-05	0.0094304	1.63212	lecithin retinol acyltransferase b, tandem duplicate 2 [Source:ZFIN;Acc:ZDB-GENE-081022-106]
ENSDARG00000020711	rrm2	4.42356	2.14521	4.08411	5.74823	0.000230159	0.0123073	0.931559	ribonucleotide reductase regulatory subunit M2 [Source:NCBI gene;Acc:100330864]
ENSDARG00000057738	hells	4.37534	2.1294	3.1954	7.05249	4.66072e-05	0.00751533	2.5119	helicase, lymphoid specific [Source:ZFIN;Acc:ZDB-GENE-030131-9923]
ENSDARG00000078299	si:ch211-13f8.2	4.24987	2.08742	-0.653647	5.23645	0.000458078	0.0161774	0.114666	si:ch211-13f8.2 [Source:ZFIN;Acc:ZDB-GENE-070705-32]
ENSDARG00000042563	mis18bp1	4.24012	2.0841	1.26111	5.29069	0.000425107	0.0159783	0.400679	MIS18 binding protein 1 [Source:ZFIN;Acc:ZDB-GENE-030616-151]
ENSDARG00000036180	ccnb2	4.17582	2.06206	-0.108654	4.11245	0.0023684	0.0340964	-1.18445	cyclin B2 [Source:ZFIN;Acc:ZDB-GENE-030429-12]
ENSDARG00000060041	lig1	4.14298	2.05067	3.67967	7.3927	3.17859e-05	0.00658285	2.88209	ligase I, DNA, ATP-dependent [Source:ZFIN;Acc:ZDB-GENE-110404-2]
ENSDARG00000002304	gins2	4.05328	2.01909	0.428003	5.06229	0.000583888	0.0178347	0.0694564	GINS complex subunit 2 [Source:ZFIN;Acc:ZDB-GENE-050419-19]
ENSDARG00000077620	cdca7a	3.98959	1.99624	2.99223	6.74284	6.68016e-05	0.00829638	2.16609	cell division cycle associated 7a [Source:ZFIN;Acc:ZDB-GENE-050417-29]
ENSDARG00000069245	matn3a	3.90963	1.96703	4.86795	9.32373	4.52209e-06	0.00530826	4.7497	matrilin 3a [Source:ZFIN;Acc:ZDB-GENE-040822-21]
ENSDARG00000057683	mcm6	3.9029	1.96455	4.61405	8.06504	1.54772e-05	0.00613062	3.57881	minichromosome maintenance complex component 6 [Source:ZFIN;Acc:ZDB-GENE-030909-6]
ENSDARG00000099194	CABZ01058261.1	3.88106	1.95645	2.75019	7.5794	2.59046e-05	0.00658285	3.05587	inner centromere protein [Source:NCBI gene;Acc:572121]
ENSDARG00000096045	si:ch73-263o4.4	3.87563	1.95443	0.74592	5.81784	0.000210182	0.0120065	0.993001	si:ch73-263o4.4 [Source:ZFIN;Acc:ZDB-GENE-110914-210]
ENSDARG00000019907	dscc1	3.86755	1.95142	0.540323	5.83614	0.000205247	0.011982	0.985402	DNA replication and sister chromatid cohesion 1 [Source:NCBI gene;Acc:447872]
ENSDARG00000019507	mcm5	3.81239	1.9307	4.09624	7.81491	2.01181e-05	0.00635256	3.32447	minichromosome maintenance complex component 5 [Source:ZFIN;Acc:ZDB-GENE-021209-1]
ENSDARG00000005023	fkbp9	3.80046	1.92618	3.24463	8.9103	6.66985e-06	0.00530826	4.33812	FKBP prolyl isomerase 9 [Source:ZFIN;Acc:ZDB-GENE-040801-23]
ENSDARG00000102798	mcm2	3.76907	1.91421	4.83757	7.30859	3.48983e-05	0.00691351	2.78824	minichromosome maintenance complex component 2 [Source:ZFIN;Acc:ZDB-GENE-020419-24]
ENSDARG00000042894	tyms	3.75898	1.91034	2.16009	6.59463	7.96859e-05	0.00897039	1.98228	thymidylate synthetase [Source:ZFIN;Acc:ZDB-GENE-040426-59]
ENSDARG00000077403	col8a1a	3.73212	1.9	2.75595	7.22754	3.8214e-05	0.00722627	2.69317	collagen, type VIII, alpha 1a [Source:ZFIN;Acc:ZDB-GENE-070912-274]
ENSDARG00000055656	pdzd3b	3.71997	1.89529	2.0312	3.77638	0.00400604	0.0440357	-1.76578	PDZ domain containing 3b [Source:ZFIN;Acc:ZDB-GENE-081022-151]
ENSDARG00000058556	muc5.2	3.71432	1.8931	5.20695	5.93591	0.00018045	0.0115762	1.15423	mucin 5.2 [Source:ZFIN;Acc:ZDB-GENE-121108-1]
ENSDARG00000115405	hbbe1.2	3.64322	1.86521	5.14489	4.52832	0.00126267	0.0251223	-0.809818	hemoglobin beta embryonic-1.2 [Source:ZFIN;Acc:ZDB-GENE-090501-3]
ENSDARG00000031483	col9a1b	3.64192	1.8647	5.77764	6.40704	0.000100002	0.0094304	1.7434	collagen, type IX, alpha 1b [Source:ZFIN;Acc:ZDB-GENE-040426-2410]
ENSDARG00000103754	aspm	3.62913	1.85963	4.81079	8.82661	7.22856e-06	0.00530826	4.30826	abnormal spindle microtubule assembly [Source:ZFIN;Acc:ZDB-GENE-050208-620]
ENSDARG00000037961	rcn3	3.59113	1.84444	2.47225	6.13731	0.000139712	0.0109666	1.4597	reticulocalbin 3, EF-hand calcium binding domain [Source:ZFIN;Acc:ZDB-GENE-040625-175]
ENSDARG00000024204	mcm3	3.57534	1.83808	4.16113	7.51771	2.77048e-05	0.00658285	3.01524	minichromosome maintenance complex component 3 [Source:ZFIN;Acc:ZDB-GENE-020419-4]
ENSDARG00000075682	orc6	3.51572	1.81382	1.06528	5.53064	0.000307023	0.0137107	0.690115	origin recognition complex, subunit 6 [Source:ZFIN;Acc:ZDB-GENE-030131-2976]
ENSDARG00000007480	rpe65a	3.41134	1.77034	4.45839	7.78112	2.08538e-05	0.00635256	3.29074	retinoid isomerohydrolase RPE65 a [Source:NCBI gene;Acc:393724]
ENSDARG00000004713	mad2l1	3.39963	1.76538	0.814001	4.1515	0.00223029	0.0330901	-1.12618	MAD2 mitotic arrest deficient-like 1 (yeast) [Source:ZFIN;Acc:ZDB-GENE-030515-3]
ENSDARG00000093622	spc24	3.39324	1.76266	0.696092	5.80742	0.000213049	0.0120065	0.980502	SPC24 component of NDC80 kinetochore complex [Source:NCBI gene;Acc:554147]
ENSDARG00000056498	crp2	3.38882	1.76078	4.02175	4.97828	0.000657416	0.0186397	-0.126647	C-reactive protein 2 [Source:ZFIN;Acc:ZDB-GENE-030131-5826]
ENSDARG00000103996	spdl1	3.36932	1.75246	1.36378	8.58261	9.17164e-06	0.00539323	3.75234	spindle apparatus coiled-coil protein 1 [Source:NCBI gene;Acc:568360]
ENSDARG00000078052	emilin3a	3.36827	1.75201	0.753977	4.86988	0.000767295	0.0197334	-0.150249	elastin microfibril interfacer 3a [Source:ZFIN;Acc:ZDB-GENE-080612-2]
ENSDARG00000089667	MFAP4	3.35883	1.74796	-0.770731	4.33489	0.00168666	0.0289235	-0.940358	zgc:173915 [Source:ZFIN;Acc:ZDB-GENE-071004-112]
ENSDARG00000092730	enam	3.34002	1.73986	2.54	5.41683	0.000357903	0.0146262	0.549632	enamelin [Source:ZFIN;Acc:ZDB-GENE-071005-4]
ENSDARG00000045815	mcm10	3.29555	1.72052	0.800218	6.77224	6.45253e-05	0.00824001	2.01768	minichromosome maintenance 10 replication initiation factor [Source:NCBI gene;Acc:553396]
ENSDARG00000005993	prc1b	3.2897	1.71795	1.03638	5.8096	0.000212446	0.0120065	1.01916	protein regulator of cytokinesis 1b [Source:ZFIN;Acc:ZDB-GENE-040426-777]
ENSDARG00000073747	si:dkey-1j5.4	3.2869	1.71673	2.36871	6.88771	5.63679e-05	0.00766346	2.31628	si:dkey-1j5.4 [Source:ZFIN;Acc:ZDB-GENE-130603-91]
ENSDARG00000098646	mthfd2	3.23768	1.69496	3.39131	6.13056	0.000140903	0.0110185	1.43186	methylenetetrahydrofolate dehydrogenase (NADP+ dependent) 2, methenyltetrahydrofolate cyclohydrolase [Source:ZFIN;Acc:ZDB-GENE-040704-20]
ENSDARG00000051923	ccnb1	3.23546	1.69397	2.3638	4.7763	0.000878025	0.0209929	-0.317198	cyclin B1 [Source:ZFIN;Acc:ZDB-GENE-000406-10]
ENSDARG00000102808	calr3b	3.23188	1.69237	5.42629	8.87216	6.91838e-06	0.00530826	4.35314	calreticulin 3b [Source:ZFIN;Acc:ZDB-GENE-030131-9907]
ENSDARG00000070568	atad5a	3.23154	1.69222	3.59508	6.89999	5.55691e-05	0.00766346	2.34023	ATPase family AAA domain containing 5a [Source:ZFIN;Acc:ZDB-GENE-070912-20]
ENSDARG00000062152	chaf1a	3.22601	1.68975	4.25546	11.0355	1.03968e-06	0.00450226	6.08161	chromatin assembly factor 1, subunit A (p150) [Source:NCBI gene;Acc:563212]
ENSDARG00000020289	pif1	3.22581	1.68966	-0.0594326	5.28265	0.000429829	0.0160281	0.280421	PIF1 5'-to-3' DNA helicase homolog (S. cerevisiae) [Source:NCBI gene;Acc:326729]
ENSDARG00000087554	cdk1	3.19757	1.67698	2.67115	5.03189	0.000609421	0.0182923	0.0209644	cyclin-dependent kinase 1 [Source:ZFIN;Acc:ZDB-GENE-010320-1]
ENSDARG00000018121	cenpj	3.19734	1.67687	1.16052	5.91096	0.000186332	0.0115904	1.14855	centromere protein J [Source:ZFIN;Acc:ZDB-GENE-030131-6323]
ENSDARG00000038066	kpna2	3.18482	1.67121	3.39438	5.56226	0.000294311	0.0135084	0.702926	karyopherin alpha 2 (RAG cohort 1, importin alpha 1) [Source:ZFIN;Acc:ZDB-GENE-040718-22]
ENSDARG00000114670	ube2c	3.18368	1.67069	1.55018	3.86875	0.0034621	0.041175	-1.5853	ubiquitin-conjugating enzyme E2C [Source:ZFIN;Acc:ZDB-GENE-051030-48]
ENSDARG00000063285	ube2t	3.17856	1.66837	-0.296014	5.43669	0.000348408	0.0145514	0.411901	ubiquitin-conjugating enzyme E2T (putative) [Source:NCBI gene;Acc:768152]
ENSDARG00000055618	acta1b	3.17821	1.66822	9.16959	7.57534	2.60191e-05	0.00658285	3.07602	actin alpha 1, skeletal muscle b [Source:ZFIN;Acc:ZDB-GENE-030131-55]
ENSDARG00000101597	si:dkeyp-57d7.4	3.16745	1.66332	3.19702	3.62773	0.00507776	0.0493487	-2.12776	si:dkeyp-57d7.4 [Source:ZFIN;Acc:ZDB-GENE-141216-425]
ENSDARG00000063385	cenpe	3.16633	1.66281	3.8827	8.39556	1.10485e-05	0.00547189	3.89648	centromere protein E [Source:ZFIN;Acc:ZDB-GENE-060929-860]
ENSDARG00000023002	dtl	3.1553	1.65778	0.676596	5.77287	0.000222864	0.0121777	0.941904	denticleless E3 ubiquitin protein ligase homolog (Drosophila) [Source:NCBI gene;Acc:192314]
ENSDARG00000105188	vimr2	3.14902	1.6549	4.03779	5.43217	0.000350545	0.0145543	0.503483	vimentin-related 2 [Source:ZFIN;Acc:ZDB-GENE-160113-76]
ENSDARG00000017744	smc2	3.13749	1.64961	3.78971	7.37579	3.23862e-05	0.00660457	2.86415	structural maintenance of chromosomes 2 [Source:ZFIN;Acc:ZDB-GENE-030131-105]
ENSDARG00000069917	ska3	3.11101	1.63738	0.691917	4.30201	0.00177268	0.0294871	-0.913053	spindle and kinetochore associated complex subunit 3 [Source:NCBI gene;Acc:570479]
ENSDARG00000097513	CT573383.1	3.10887	1.63639	0.511226	5.6472	0.000262894	0.0129109	0.779201	annexin A2-A-like [Source:NCBI gene;Acc:100006250]
ENSDARG00000087238	si:ch211-161h7.4	3.09908	1.63184	3.41744	5.66477	0.000256857	0.0129109	0.8361	si:ch211-161h7.4 [Source:ZFIN;Acc:ZDB-GENE-091118-108]
ENSDARG00000101037	asf1ba	3.09906	1.63183	1.21044	5.49263	0.000323089	0.0140893	0.653975	anti-silencing function 1Ba histone chaperone [Source:NCBI gene;Acc:386897]
ENSDARG00000008986	e2f7	3.09852	1.63158	1.97329	7.42379	3.07128e-05	0.00658285	2.84503	E2F transcription factor 7 [Source:NCBI gene;Acc:567941]
ENSDARG00000006544	c1qtnf6b	3.09704	1.63089	-0.0549047	5.16476	0.000505927	0.0168394	0.146753	C1q and TNF related 6b [Source:ZFIN;Acc:ZDB-GENE-080411-1]
ENSDARG00000045808	rlbp1b	3.06684	1.61675	3.70894	4.95693	0.000677644	0.018838	-0.14633	retinaldehyde binding protein 1b [Source:ZFIN;Acc:ZDB-GENE-040426-1870]
ENSDARG00000068175	ing5b	3.06603	1.61637	-0.101041	3.74376	0.00421898	0.045074	-1.68847	inhibitor of growth family, member 5b [Source:ZFIN;Acc:ZDB-GENE-030616-462]
ENSDARG00000096887	CR381618.1	3.0648	1.61579	5.88508	4.05607	0.00258402	0.0357145	-1.53897	zinc finger protein 469 [Source:NCBI gene;Acc:101886729]
ENSDARG00000078654	tpx2	3.05047	1.60903	3.6733	6.77165	6.45701e-05	0.00824001	2.19234	TPX2 microtubule nucleation factor [Source:ZFIN;Acc:ZDB-GENE-030131-9652]
ENSDARG00000100917	slc30a8	3.03917	1.60368	0.758718	4.18962	0.00210364	0.0321824	-1.07196	solute carrier family 30 member 8 [Source:ZFIN;Acc:ZDB-GENE-060315-10]
ENSDARG00000039099	aep1	3.03803	1.60314	3.80466	5.02806	0.000612724	0.0182949	-0.0493999	aerolysin-like protein [Source:NCBI gene;Acc:503710]
ENSDARG00000014041	smarcad1a	3.03655	1.60243	3.20265	6.90308	5.53697e-05	0.00766346	2.34644	SWI/SNF-related, matrix-associated actin-dependent regulator of chromatin, subfamily a, containing DEAD/H box 1 a [Source:NCBI gene;Acc:557875]
ENSDARG00000037603	zgc:162144	3.03287	1.60068	0.0621223	4.93529	0.000698829	0.0190266	-0.112765	zgc:162144 [Source:ZFIN;Acc:ZDB-GENE-030131-7630]
ENSDARG00000117637	CABZ01005379.1	3.01891	1.59403	1.71254	7.31361	3.47033e-05	0.00691351	2.70621	None
ENSDARG00000101872	BX842701.1	3.002	1.58592	-0.214794	3.83444	0.00365452	0.0420684	-1.56251	None
ENSDARG00000060434	map1b	3.00128	1.58558	5.75435	3.89295	0.00333283	0.040447	-1.79715	microtubule-associated protein 1B [Source:ZFIN;Acc:ZDB-GENE-130530-690]
ENSDARG00000010948	kif11	2.99309	1.58163	3.76463	6.74025	6.7006e-05	0.00829638	2.15464	kinesin family member 11 [Source:ZFIN;Acc:ZDB-GENE-020426-1]
ENSDARG00000113481	si:ch211-113a14.19	2.98866	1.5795	1.93255	6.05196	0.00015561	0.0112185	1.3537	si:ch211-113a14.19 [Source:ZFIN;Acc:ZDB-GENE-121214-198]
ENSDARG00000041779	trdn	2.97841	1.57454	4.80645	5.8646	0.000197817	0.0118052	1.06127	triadin [Source:ZFIN;Acc:ZDB-GENE-041014-193]
ENSDARG00000103409	uhrf1	2.97208	1.57147	5.02075	8.81058	7.34135e-06	0.00530826	4.29653	ubiquitin-like with PHD and ring finger domains 1 [Source:NCBI gene;Acc:406350]
ENSDARG00000029795	prxl2b	2.96892	1.56994	3.77685	6.41979	9.84576e-05	0.0094304	1.77519	peroxiredoxin like 2B [Source:NCBI gene;Acc:406605]
ENSDARG00000019713	oatx	2.96247	1.5668	0.0495982	6.57979	8.11173e-05	0.00897039	1.65388	organic anion transporter X [Source:ZFIN;Acc:ZDB-GENE-070115-1]
ENSDARG00000010487	sae1	2.95107	1.56124	2.5345	6.32724	0.000110294	0.00963956	1.68548	SUMO1 activating enzyme subunit 1 [Source:NCBI gene;Acc:415148]
ENSDARG00000005454	tacc3	2.9506	1.56101	3.25577	7.07693	4.53233e-05	0.00751533	2.5396	transforming, acidic coiled-coil containing protein 3 [Source:ZFIN;Acc:ZDB-GENE-050522-327]
ENSDARG00000012073	kif15	2.9471	1.5593	2.81118	6.34901	0.000107377	0.00956148	1.70917	kinesin family member 15 [Source:ZFIN;Acc:ZDB-GENE-050622-16]
ENSDARG00000059227	fabp1b.1	2.9434	1.55749	6.42138	5.34075	0.000396941	0.0154331	0.362139	fatty acid binding protein 1b, tandem duplicate 1 [Source:NCBI gene;Acc:554095]
ENSDARG00000030215	matn1	2.94294	1.55726	6.86979	12.3853	3.72643e-07	0.00450226	6.9842	matrilin 1 [Source:ZFIN;Acc:ZDB-GENE-050307-3]
ENSDARG00000102483	numa1	2.93961	1.55562	3.9004	5.34547	0.000394388	0.0154331	0.388289	nuclear mitotic apparatus protein 1 [Source:ZFIN;Acc:ZDB-GENE-110517-1]
ENSDARG00000092651	si:dkey-57a22.11	2.93797	1.55482	0.740672	5.68665	0.00024955	0.0129109	0.85287	si:dkey-57a22.11 [Source:ZFIN;Acc:ZDB-GENE-081104-423]
ENSDARG00000056473	chaf1b	2.93472	1.55322	2.33137	9.28658	4.6801e-06	0.00530826	4.55522	chromatin assembly factor 1, subunit B [Source:ZFIN;Acc:ZDB-GENE-040426-1947]
ENSDARG00000070480	agr2	2.93454	1.55314	3.45695	6.3315	0.000109717	0.00962961	1.67539	anterior gradient 2 [Source:NCBI gene;Acc:335616]
ENSDARG00000040110	kif20bb	2.91645	1.54421	3.12483	6.12087	0.000142632	0.01107	1.42594	kinesin family member 20Bb [Source:ZFIN;Acc:ZDB-GENE-030131-9684]
ENSDARG00000061385	haus3	2.91329	1.54265	0.709079	4.79466	0.000855013	0.0207044	-0.248428	HAUS augmin-like complex, subunit 3 [Source:ZFIN;Acc:ZDB-GENE-060929-592]
ENSDARG00000005098	zgc:86764	2.91247	1.54224	1.37542	4.279	0.00183565	0.0300489	-0.969632	zgc:86764 [Source:ZFIN;Acc:ZDB-GENE-040718-435]
ENSDARG00000020079	neil3	2.90952	1.54078	0.622687	5.43527	0.000349076	0.0145514	0.546461	nei-like DNA glycosylase 3 [Source:ZFIN;Acc:ZDB-GENE-041114-18]
ENSDARG00000086112	si:ch211-266i6.3	2.90808	1.54007	2.26697	5.11371	0.000543266	0.0174121	0.153264	si:ch211-266i6.3 [Source:ZFIN;Acc:ZDB-GENE-030131-5420]
ENSDARG00000004251	dhfr	2.90535	1.53871	2.67625	7.39002	3.18801e-05	0.00658285	2.8642	dihydrofolate reductase [Source:ZFIN;Acc:ZDB-GENE-010406-5]
ENSDARG00000057100	zwilch	2.90066	1.53638	0.985566	5.81927	0.00020979	0.0120065	1.03	zwilch kinetochore protein [Source:NCBI gene;Acc:336439]
ENSDARG00000015998	wdhd1	2.89501	1.53357	2.66145	6.55807	8.32634e-05	0.00911559	1.95461	WD repeat and HMG-box DNA binding protein 1 [Source:ZFIN;Acc:ZDB-GENE-030131-1665]
ENSDARG00000036239	gatm	2.88857	1.53035	6.15608	5.02551	0.000614933	0.0182993	-0.0830736	glycine amidinotransferase (L-arginine:glycine amidinotransferase) [Source:NCBI gene;Acc:266799]
ENSDARG00000101842	znf1085	2.88825	1.53019	-0.00202438	4.47006	0.00137694	0.0259435	-0.7022	zinc finger protein 1085 [Source:ZFIN;Acc:ZDB-GENE-080218-7]
ENSDARG00000103231	si:ch211-199i15.5	2.88525	1.5287	5.11447	5.86913	0.00019666	0.0117889	1.0644	si:ch211-199i15.5 [Source:ZFIN;Acc:ZDB-GENE-130603-58]
ENSDARG00000101010	hpdl	2.87879	1.52546	-0.118456	5.32979	0.00040293	0.015521	0.329048	4-hydroxyphenylpyruvate dioxygenase-like [Source:ZFIN;Acc:ZDB-GENE-071004-50]
ENSDARG00000077405	psip1b	2.87784	1.52499	4.56356	3.67925	0.00467584	0.0471003	-2.13029	PC4 and SFRS1 interacting protein 1b [Source:ZFIN;Acc:ZDB-GENE-030131-3273]
ENSDARG00000079233	si:ch211-160f23.5	2.87452	1.52332	1.22278	5.19722	0.000483627	0.0164378	0.284354	si:ch211-160f23.5 [Source:ZFIN;Acc:ZDB-GENE-030131-704]
ENSDARG00000024654	pgm3	2.86927	1.52068	2.27393	6.96476	5.15527e-05	0.00765654	2.39796	phosphoglucomutase 3 [Source:ZFIN;Acc:ZDB-GENE-041024-13]
ENSDARG00000020834	si:dkey-230p4.1	2.86219	1.51712	3.29474	3.89389	0.00332793	0.040447	-1.71968	si:dkey-230p4.1 [Source:ZFIN;Acc:ZDB-GENE-081104-380]
ENSDARG00000043697	nefmb	2.86216	1.5171	4.2106	5.02423	0.000616044	0.0183062	-0.072062	neurofilament, medium polypeptide b [Source:ZFIN;Acc:ZDB-GENE-070103-4]
ENSDARG00000057575	pnp4a	2.8616	1.51682	3.08146	4.184	0.00212183	0.0322868	-1.25146	purine nucleoside phosphorylase 4a [Source:ZFIN;Acc:ZDB-GENE-040625-83]
ENSDARG00000007221	pbk	2.85856	1.51529	1.31639	4.43185	0.00145784	0.0267648	-0.748852	PDZ binding kinase [Source:NCBI gene;Acc:360218]
ENSDARG00000054447	slc29a1b	2.84562	1.50874	4.14413	6.42857	9.74083e-05	0.0094304	1.77827	solute carrier family 29 member 1b [Source:ZFIN;Acc:ZDB-GENE-130415-4]
ENSDARG00000070857	si:dkey-32e6.6	2.8455	1.50868	1.59221	6.27308	0.00011793	0.0100361	1.5962	si:dkey-32e6.6 [Source:ZFIN;Acc:ZDB-GENE-081031-90]
ENSDARG00000016718	mmp11b	2.84134	1.50657	1.10468	5.88658	0.000192278	0.0116267	1.11837	matrix metallopeptidase 11b [Source:ZFIN;Acc:ZDB-GENE-070817-2]
ENSDARG00000040041	mcm4	2.83934	1.50556	4.73405	9.34826	4.42099e-06	0.00530826	4.77483	minichromosome maintenance complex component 4 [Source:ZFIN;Acc:ZDB-GENE-030131-9544]
ENSDARG00000077631	CU459089.1	2.83693	1.50433	-0.0469299	5.80578	0.000213504	0.0120065	0.863331	None
ENSDARG00000098475	arr3b	2.8335	1.50259	6.61131	4.42279	0.00147776	0.0269402	-0.964155	arrestin 3b, retinal (X-arrestin) [Source:ZFIN;Acc:ZDB-GENE-030616-74]
ENSDARG00000094923	CU469568.2	2.83296	1.50231	0.449037	4.17768	0.00214247	0.0324793	-1.08401	None
ENSDARG00000013670	hyou1	2.83255	1.5021	4.91057	8.41433	1.08423e-05	0.00547189	3.92353	hypoxia up-regulated 1 [Source:NCBI gene;Acc:327133]
ENSDARG00000056462	crp2	2.82458	1.49803	0.655052	3.99201	0.00285443	0.0372824	-1.35109	C-reactive protein 2 [Source:ZFIN;Acc:ZDB-GENE-030131-5826]
ENSDARG00000014017	rrm1	2.8212	1.49631	4.4134	6.05325	0.000155357	0.0112185	1.30833	ribonucleotide reductase M1 polypeptide [Source:NCBI gene;Acc:30740]
ENSDARG00000087285	tmem182b	2.81535	1.49331	-0.569508	3.70257	0.00450497	0.0461454	-1.75011	transmembrane protein 182b [Source:ZFIN;Acc:ZDB-GENE-131121-565]
ENSDARG00000026577	cdk2	2.81161	1.4914	2.20111	4.93624	0.000697885	0.0190266	-0.0874091	cyclin-dependent kinase 2 [Source:ZFIN;Acc:ZDB-GENE-040426-2741]
ENSDARG00000078825	bub1ba	2.80955	1.49034	0.848013	6.01064	0.000164002	0.0113336	1.23401	BUB1 mitotic checkpoint serine/threonine kinase Ba [Source:ZFIN;Acc:ZDB-GENE-041014-120]
ENSDARG00000002479	ercc6l	2.80494	1.48797	2.68976	6.49783	8.95443e-05	0.00935985	1.88491	excision repair cross-complementation group 6-like [Source:NCBI gene;Acc:100005291]
ENSDARG00000053483	zgc:113054	2.80442	1.4877	4.23925	7.4816	2.88215e-05	0.00658285	2.97616	zgc:113054 [Source:ZFIN;Acc:ZDB-GENE-050320-9]
ENSDARG00000075161	defbl1	2.79455	1.48262	2.8344	6.97287	5.1072e-05	0.00765654	2.42298	defensin, beta-like 1 [Source:ZFIN;Acc:ZDB-GENE-070207-1]
ENSDARG00000071212	p3h1	2.79182	1.4812	2.70117	5.59641	0.000281218	0.0132946	0.774839	prolyl 3-hydroxylase 1 [Source:ZFIN;Acc:ZDB-GENE-031010-35]
ENSDARG00000068516	hapln1b	2.79178	1.48119	4.74531	7.68868	2.30206e-05	0.00635256	3.19423	hyaluronan and proteoglycan link protein 1b [Source:ZFIN;Acc:ZDB-GENE-050920-1]
ENSDARG00000042659	thyn1	2.78174	1.47599	0.621813	6.06212	0.000153619	0.0112185	1.25958	thymocyte nuclear protein 1 [Source:NCBI gene;Acc:393630]
ENSDARG00000012422	col11a2	2.78008	1.47513	7.92036	6.47562	9.19878e-05	0.0094304	1.83813	collagen, type XI, alpha 2 [Source:ZFIN;Acc:ZDB-GENE-000208-23]
ENSDARG00000043720	cdc45	2.77812	1.47411	1.32292	5.83955	0.000204339	0.0119731	1.07893	CDC45 cell division cycle 45 homolog (S. cerevisiae) [Source:ZFIN;Acc:ZDB-GENE-040426-2710]
ENSDARG00000038618	cpt2	2.77651	1.47327	3.38521	5.95224	0.000176709	0.0115762	1.20663	carnitine palmitoyltransferase 2 [Source:NCBI gene;Acc:100005717]
ENSDARG00000038802	cenpl	2.77316	1.47153	-0.19476	4.23303	0.00196865	0.0312728	-1.02268	centromere protein L [Source:NCBI gene;Acc:445401]
ENSDARG00000054155	pcna	2.7731	1.4715	5.28034	6.31133	0.000112481	0.00975428	1.62401	proliferating cell nuclear antigen [Source:NCBI gene;Acc:30678]
ENSDARG00000010962	fkbp7	2.76771	1.46869	2.0768	5.62996	0.000268965	0.0129966	0.836281	FKBP prolyl isomerase 7 [Source:ZFIN;Acc:ZDB-GENE-030616-182]
ENSDARG00000074379	knstrn	2.76038	1.46486	0.404091	5.45001	0.000342191	0.014438	0.542	kinetochore localized astrin (SPAG5) binding protein [Source:ZFIN;Acc:ZDB-GENE-081022-187]
ENSDARG00000019530	hdgfl2	2.75986	1.4646	3.49711	5.33938	0.000397681	0.0154331	0.394978	HDGF like 2 [Source:NCBI gene;Acc:80965]
ENSDARG00000024488	top2a	2.75606	1.46261	5.19396	6.69294	7.08669e-05	0.00857037	2.08487	DNA topoisomerase II alpha [Source:ZFIN;Acc:ZDB-GENE-030131-2453]
ENSDARG00000097189	FP101861.1	2.75219	1.46058	-0.167117	4.40329	0.00152159	0.0273321	-0.798937	None
ENSDARG00000056832	exo1	2.75143	1.46018	0.587495	3.71607	0.00440906	0.0457649	-1.74905	exonuclease 1 [Source:NCBI gene;Acc:406778]
ENSDARG00000099101	gch2	2.74512	1.45687	4.42289	6.03119	0.000159769	0.0112656	1.27969	GTP cyclohydrolase 2 [Source:ZFIN;Acc:ZDB-GENE-001205-3]
ENSDARG00000086764	mdc1	2.7431	1.45581	3.92746	4.38713	0.00155899	0.0277065	-0.999059	mediator of DNA damage checkpoint 1 [Source:ZFIN;Acc:ZDB-GENE-060810-185]
ENSDARG00000070157	tgm2a	2.73372	1.45087	3.05793	5.44232	0.000345763	0.0145004	0.555183	transglutaminase 2, C polypeptide A [Source:ZFIN;Acc:ZDB-GENE-040912-78]
ENSDARG00000014685	esco2	2.72651	1.44706	2.38935	5.11223	0.000544391	0.0174214	0.143622	establishment of sister chromatid cohesion N-acetyltransferase 2 [Source:NCBI gene;Acc:445395]
ENSDARG00000054929	zgc:110540	2.72539	1.44646	2.66252	4.67226	0.00102149	0.0225564	-0.492616	zgc:110540 [Source:ZFIN;Acc:ZDB-GENE-050327-77]
ENSDARG00000103907	sgo1	2.71728	1.44216	0.91954	5.52059	0.000311186	0.0138608	0.673828	shugoshin 1 [Source:ZFIN;Acc:ZDB-GENE-070112-422]
ENSDARG00000061468	ncaph	2.71364	1.44023	2.37954	5.93111	0.000181564	0.0115762	1.20837	non-SMC condensin I complex, subunit H [Source:ZFIN;Acc:ZDB-GENE-070112-652]
ENSDARG00000059857	blvra	2.70636	1.43635	1.3338	6.36207	0.000105668	0.00952788	1.67609	biliverdin reductase A [Source:ZFIN;Acc:ZDB-GENE-060929-312]
ENSDARG00000087359	c3a.2	2.70555	1.43592	5.97023	3.71392	0.00442421	0.0458724	-2.08183	complement component c3a, duplicate 2 [Source:ZFIN;Acc:ZDB-GENE-990415-36]
ENSDARG00000042873	slc25a27	2.70332	1.43473	-0.200091	3.93231	0.00313333	0.0391214	-1.42741	solute carrier family 25 member 27 [Source:ZFIN;Acc:ZDB-GENE-040426-1290]
ENSDARG00000037397	ssrp1a	2.70061	1.43329	4.21871	8.00735	1.6433e-05	0.00613062	3.52105	structure specific recognition protein 1a [Source:ZFIN;Acc:ZDB-GENE-031118-9]
ENSDARG00000015460	racgap1	2.69622	1.43094	2.79618	4.86809	0.000769272	0.0197551	-0.221309	Rac GTPase activating protein 1 [Source:ZFIN;Acc:ZDB-GENE-030131-1917]
ENSDARG00000070239	knl1	2.69176	1.42855	3.38588	6.65874	7.38084e-05	0.00867395	2.0648	kinetochore scaffold 1 [Source:ZFIN;Acc:ZDB-GENE-030131-5437]
ENSDARG00000025820	chek2	2.69007	1.42764	0.370587	5.72084	0.000238576	0.0125711	0.847244	checkpoint kinase 2 [Source:NCBI gene;Acc:336998]
ENSDARG00000039217	orc1	2.68576	1.42533	2.22316	4.7956	0.000853854	0.0207005	-0.286144	origin recognition complex, subunit 1 [Source:ZFIN;Acc:ZDB-GENE-030131-6960]
ENSDARG00000094362	CR762497.1	2.68539	1.42513	-0.438475	3.75469	0.00414639	0.0446044	-1.67576	None
ENSDARG00000105366	hist1h2a10	2.68517	1.42501	3.84112	5.01504	0.000624088	0.0183876	-0.0722986	histone cluster 1 H2A family member 10 [Source:ZFIN;Acc:ZDB-GENE-131127-92]
ENSDARG00000007971	cks1b	2.68437	1.42458	1.3165	5.13811	0.000525062	0.0172205	0.209442	CDC28 protein kinase regulatory subunit 1B [Source:ZFIN;Acc:ZDB-GENE-040801-112]
ENSDARG00000092290	si:dkeyp-26a9.2	2.68011	1.42229	1.73681	6.60318	7.88727e-05	0.00897039	1.97465	si:dkeyp-26a9.2 [Source:ZFIN;Acc:ZDB-GENE-090313-379]
ENSDARG00000055753	suv39h1b	2.67807	1.42119	2.03745	4.8488	0.000790863	0.0199645	-0.200445	suppressor of variegation 3-9 homolog 1b [Source:ZFIN;Acc:ZDB-GENE-030131-5105]
ENSDARG00000099336	mvda	2.67022	1.41696	1.1296	3.85106	0.00355996	0.0416483	-1.58404	mevalonate (diphospho) decarboxylase a [Source:NCBI gene;Acc:492781]
ENSDARG00000002403	nusap1	2.6697	1.41668	3.34999	5.57439	0.000289588	0.0135061	0.717583	nucleolar and spindle associated protein 1 [Source:NCBI gene;Acc:567446]
ENSDARG00000071694	ndc80	2.65702	1.40981	2.31226	7.23835	3.77524e-05	0.00722627	2.69063	NDC80 kinetochore complex component [Source:NCBI gene;Acc:445386]
ENSDARG00000093774	rbp2b	2.65191	1.40703	3.91656	4.4363	0.00144816	0.0267456	-0.924482	retinol binding protein 2b, cellular [Source:ZFIN;Acc:ZDB-GENE-040715-7]
ENSDARG00000058471	plk1	2.64878	1.40533	3.23258	5.30795	0.000415162	0.0157875	0.364743	polo-like kinase 1 (Drosophila) [Source:ZFIN;Acc:ZDB-GENE-021115-7]
ENSDARG00000063177	manf	2.64833	1.40508	2.48318	7.80566	2.03166e-05	0.00635256	3.27321	mesencephalic astrocyte-derived neurotrophic factor [Source:ZFIN;Acc:ZDB-GENE-060929-640]
ENSDARG00000100741	cdc20	2.648	1.4049	2.47685	6.68591	7.14611e-05	0.00859226	2.09874	cell division cycle 20 homolog [Source:ZFIN;Acc:ZDB-GENE-040426-2044]
ENSDARG00000076255	znf1084	2.64758	1.40467	-0.339273	3.74812	0.00418985	0.0448417	-1.68317	zinc finger protein 1084 [Source:ZFIN;Acc:ZDB-GENE-110913-77]
ENSDARG00000038882	smc4	2.64623	1.40394	3.82189	8.0277	1.60888e-05	0.00613062	3.53891	structural maintenance of chromosomes 4 [Source:ZFIN;Acc:ZDB-GENE-020419-21]
ENSDARG00000075191	oacyl	2.64389	1.40266	-0.144106	4.66045	0.00103929	0.0227082	-0.468642	O-acyltransferase like [Source:ZFIN;Acc:ZDB-GENE-090710-2]
ENSDARG00000005462	kif4	2.64002	1.40055	3.51999	8.02811	1.60819e-05	0.00613062	3.53511	kinesin family member 4 [Source:ZFIN;Acc:ZDB-GENE-040426-1545]
ENSDARG00000001767	slc29a2	2.63967	1.40036	1.96225	4.21221	0.00203222	0.0317424	-1.11217	solute carrier family 29 member 2 [Source:ZFIN;Acc:ZDB-GENE-050220-15]
ENSDARG00000029894	slc2a15a	2.62998	1.39505	1.52548	6.17308	0.000133579	0.0107402	1.48004	solute carrier family 2 member 15a [Source:ZFIN;Acc:ZDB-GENE-060531-109]
ENSDARG00000009942	cdc6	2.62754	1.39371	2.28176	6.44444	9.5542e-05	0.0094304	1.82068	cell division cycle 6 homolog (S. cerevisiae) [Source:ZFIN;Acc:ZDB-GENE-050506-131]
ENSDARG00000054319	oxct1b	2.62743	1.39365	4.32527	6.44553	9.54155e-05	0.0094304	1.79502	3-oxoacid CoA transferase 1b [Source:ZFIN;Acc:ZDB-GENE-060929-212]
ENSDARG00000105444	hist1h2a11	2.62428	1.39192	3.0581	4.93108	0.00070304	0.0190829	-0.149943	histone cluster 1 H2A family member 11 [Source:ZFIN;Acc:ZDB-GENE-081205-1]
ENSDARG00000113800	si:dkey-108k21.19	2.61988	1.3895	3.50125	5.10686	0.000548498	0.0174513	0.0727713	si:dkey-108k21.19 [Source:ZFIN;Acc:ZDB-GENE-131121-75]
ENSDARG00000058346	sass6	2.61515	1.38689	0.76031	6.54055	8.50394e-05	0.00921304	1.78919	SAS-6 centriolar assembly protein [Source:NCBI gene;Acc:406747]
ENSDARG00000012137	cyp46a1.1	2.61448	1.38653	0.718442	6.81899	6.1078e-05	0.00809226	2.05869	cytochrome P450, family 46, subfamily A, polypeptide 1, tandem duplicate 1 [Source:ZFIN;Acc:ZDB-GENE-050522-464]
ENSDARG00000008433	unc45b	2.61023	1.38418	3.98714	7.83446	1.97053e-05	0.00635256	3.34511	unc-45 myosin chaperone B [Source:NCBI gene;Acc:266640]
ENSDARG00000077822	si:dkey-6i22.5	2.60977	1.38392	0.0869868	4.68698	0.000999752	0.0222892	-0.416267	si:dkey-6i22.5 [Source:ZFIN;Acc:ZDB-GENE-050506-32]
ENSDARG00000078419	filip1a	2.60814	1.38302	1.65201	5.48741	0.000325368	0.0141094	0.658468	filamin A interacting protein 1a [Source:ZFIN;Acc:ZDB-GENE-030131-4110]
ENSDARG00000021794	hmmr	2.60584	1.38175	2.45435	8.16921	1.39015e-05	0.00613062	3.61724	hyaluronan-mediated motility receptor (RHAMM) [Source:ZFIN;Acc:ZDB-GENE-030131-731]
ENSDARG00000104114	kmt5ab	2.60365	1.38054	1.2843	6.01938	0.000162186	0.0113053	1.28786	lysine methyltransferase 5Ab [Source:ZFIN;Acc:ZDB-GENE-071004-17]
ENSDARG00000057568	nefla	2.60321	1.38029	2.79438	3.9076	0.00325709	0.0398769	-1.65659	neurofilament, light polypeptide a [Source:ZFIN;Acc:ZDB-GENE-091117-1]
ENSDARG00000109392	FO681393.1	2.60309	1.38023	0.309226	4.91489	0.000719454	0.0191467	-0.113006	None
ENSDARG00000005115	calub	2.59244	1.37431	3.53267	5.61212	0.000275409	0.0131478	0.759394	calumenin b [Source:NCBI gene;Acc:394057]
ENSDARG00000100019	arhgap11a	2.59214	1.37415	1.87621	6.33723	0.000108945	0.00960238	1.68618	Rho GTPase activating protein 11A [Source:ZFIN;Acc:ZDB-GENE-040426-2562]
ENSDARG00000117378	CABZ01078989.1	2.58943	1.37263	0.996237	4.44818	0.00142266	0.0265168	-0.716205	None
ENSDARG00000044562	cycsb	2.58828	1.37199	6.36341	7.73651	2.18702e-05	0.00635256	3.24437	cytochrome c, somatic b [Source:NCBI gene;Acc:415158]
ENSDARG00000091271	cenpt	2.582	1.36849	1.59711	4.8619	0.000776133	0.0198822	-0.163213	centromere protein T [Source:ZFIN;Acc:ZDB-GENE-030131-3256]
ENSDARG00000045853	rad51ap1	2.57822	1.36637	0.531048	5.13007	0.000530993	0.0173122	0.171246	RAD51 associated protein 1 [Source:ZFIN;Acc:ZDB-GENE-050419-96]
ENSDARG00000099217	RDH8	2.57251	1.36317	0.941508	5.10308	0.000551412	0.0174846	0.158024	zgc:109982 [Source:ZFIN;Acc:ZDB-GENE-050522-139]
ENSDARG00000076192	ankrd1b	2.56944	1.36146	5.07172	8.53715	9.59326e-06	0.00539323	4.04182	ankyrin repeat domain 1b (cardiac muscle) [Source:ZFIN;Acc:ZDB-GENE-070820-13]
ENSDARG00000044691	ppp1r3b	2.56763	1.36044	1.06973	3.75506	0.0041439	0.0446044	-1.72377	protein phosphatase 1, regulatory subunit 3B [Source:NCBI gene;Acc:327285]
ENSDARG00000032637	si:dkey-261m9.12	2.5671	1.36014	3.95787	5.49742	0.000321016	0.014044	0.590482	si:dkey-261m9.12 [Source:ZFIN;Acc:ZDB-GENE-131126-58]
ENSDARG00000004169	stmn1a	2.56645	1.35977	4.10136	5.88675	0.000192236	0.0116267	1.10016	stathmin 1a [Source:ZFIN;Acc:ZDB-GENE-031006-14]
ENSDARG00000094753	si:dkey-71d15.2	2.56596	1.3595	0.425129	4.14779	0.00224303	0.0331174	-1.12565	si:dkey-71d15.2 [Source:ZFIN;Acc:ZDB-GENE-050309-272]
ENSDARG00000058390	acot9.2	2.56259	1.3576	0.254314	5.70528	0.000243506	0.0127319	0.814481	acyl-CoA thioesterase 9, tandem duplicate 2 [Source:ZFIN;Acc:ZDB-GENE-051113-136]
ENSDARG00000044807	dck	2.56029	1.35631	1.27262	3.73432	0.00428283	0.0453281	-1.77167	deoxycytidine kinase [Source:ZFIN;Acc:ZDB-GENE-041024-3]
ENSDARG00000056160	hspd1	2.55612	1.35396	5.75065	7.35365	3.31915e-05	0.00670307	2.8353	heat shock 60 protein 1 [Source:ZFIN;Acc:ZDB-GENE-021206-1]
ENSDARG00000100024	hist1h2a6	2.5484	1.34959	4.8263	3.82202	0.00372686	0.0424024	-1.91058	histone cluster 1 H2A family member 6 [Source:ZFIN;Acc:ZDB-GENE-030131-6292]
ENSDARG00000076659	cdca7b	2.54426	1.34724	3.1346	5.95718	0.000175594	0.0115762	1.22018	cell division cycle associated 7b [Source:ZFIN;Acc:ZDB-GENE-030131-607]
ENSDARG00000095745	si:ch73-138e16.3	2.54374	1.34695	-0.272545	4.19878	0.00207435	0.0319951	-1.0708	si:ch73-138e16.3 [Source:ZFIN;Acc:ZDB-GENE-070705-202]
ENSDARG00000058480	chtf18	2.54271	1.34636	2.33695	7.19535	3.96244e-05	0.00729173	2.6479	CTF18, chromosome transmission fidelity factor 18 homolog (S. cerevisiae) [Source:ZFIN;Acc:ZDB-GENE-050522-508]
ENSDARG00000077236	hspb6	2.53646	1.34282	4.10061	4.14717	0.00224516	0.0331174	-1.37698	heat shock protein, alpha-crystallin-related, b6 [Source:ZFIN;Acc:ZDB-GENE-080214-7]
ENSDARG00000008805	orc3	2.53523	1.34211	1.98037	5.4002	0.000366066	0.0147327	0.542861	origin recognition complex, subunit 3 [Source:ZFIN;Acc:ZDB-GENE-030131-6247]
ENSDARG00000038716	casq1a	2.53458	1.34174	7.20496	7.07714	4.5313e-05	0.00751533	2.53392	calsequestrin 1a [Source:ZFIN;Acc:ZDB-GENE-040801-139]
ENSDARG00000035147	lrwd1	2.53454	1.34172	1.64269	5.38686	0.000372764	0.0149113	0.530479	leucine-rich repeats and WD repeat domain containing 1 [Source:NCBI gene;Acc:327124]
ENSDARG00000109375	CT573256.2	2.53351	1.34114	1.94774	3.84886	0.00357232	0.0416771	-1.66195	None
ENSDARG00000101322	tfr1a	2.52911	1.33863	4.24852	6.60047	7.91291e-05	0.00897039	1.98162	transferrin receptor 1a [Source:ZFIN;Acc:ZDB-GENE-041220-1]
ENSDARG00000088130	si:dkey-30c15.10	2.52827	1.33815	2.53814	5.01054	0.000628069	0.018413	-0.00639686	si:dkey-30c15.10 [Source:ZFIN;Acc:ZDB-GENE-060503-826]
ENSDARG00000011770	dhrs12	2.52427	1.33587	3.81053	4.49371	0.00132929	0.0256924	-0.834542	dehydrogenase/reductase (SDR family) member 12 [Source:ZFIN;Acc:ZDB-GENE-060929-1134]
ENSDARG00000018623	rad54l	2.52236	1.33477	1.15325	5.1858	0.000491355	0.0165228	0.269264	RAD54 like [Source:ZFIN;Acc:ZDB-GENE-040426-968]
ENSDARG00000117211	CR936462.1	2.52214	1.33465	1.51841	5.92077	0.000183993	0.0115762	1.18676	None
ENSDARG00000062590	pleca	2.52099	1.33399	8.21967	4.2824	0.00182619	0.0300052	-1.15664	plectin a [Source:ZFIN;Acc:ZDB-GENE-030131-8984]
ENSDARG00000043137	cdca8	2.52055	1.33374	1.23203	3.87998	0.00340147	0.0408747	-1.54939	cell division cycle associated 8 [Source:NCBI gene;Acc:492815]
ENSDARG00000117089	CKS2	2.51692	1.33166	1.02513	4.85704	0.000781563	0.0199559	-0.160707	zgc:86839 [Source:ZFIN;Acc:ZDB-GENE-040625-102]
ENSDARG00000001937	LO018422.1	2.50718	1.32607	2.4369	4.87403	0.000762751	0.0196828	-0.191351	solute carrier family 2, facilitated glucose transporter member 1-like [Source:NCBI gene;Acc:100334818]
ENSDARG00000102748	CABZ01074745.1	2.50636	1.32559	-0.461844	3.70011	0.00452273	0.0461843	-1.7511	deoxyuridine 5'-triphosphate nucleotidohydrolase-like [Source:NCBI gene;Acc:110438480]
ENSDARG00000088924	si:dkey-185e18.7	2.5034	1.32389	0.75765	4.57294	0.001182	0.0243192	-0.542202	si:dkey-185e18.7 [Source:ZFIN;Acc:ZDB-GENE-141215-72]
ENSDARG00000117786	CABZ01072848.1	2.50146	1.32277	1.32337	5.82151	0.000209181	0.0120065	1.05961	None
ENSDARG00000092136	cenpw	2.50056	1.32225	0.4875	4.34072	0.00167189	0.0287888	-0.859104	centromere protein W [Source:ZFIN;Acc:ZDB-GENE-100922-200]
ENSDARG00000092404	LCT	2.4967	1.32002	3.4403	5.04549	0.000597847	0.0181016	-0.0117284	si:dkey-79p17.3 [Source:ZFIN;Acc:ZDB-GENE-081105-132]
ENSDARG00000019838	ugdh	2.49526	1.31919	4.16811	4.65355	0.00104984	0.0229147	-0.612126	UDP-glucose 6-dehydrogenase [Source:ZFIN;Acc:ZDB-GENE-011022-1]
ENSDARG00000039616	cenpk	2.491	1.31673	0.610686	4.53459	0.00125098	0.0250079	-0.594853	centromere protein K [Source:ZFIN;Acc:ZDB-GENE-090313-204]
ENSDARG00000070109	ncapg	2.48842	1.31523	3.52952	5.36074	0.000386259	0.0152748	0.421178	non-SMC condensin I complex, subunit G [Source:ZFIN;Acc:ZDB-GENE-041111-282]
ENSDARG00000098538	CABZ01112049.1	2.48835	1.31519	1.58682	6.72841	6.79502e-05	0.0083635	2.09956	intestinal mucin-like protein [Source:NCBI gene;Acc:100332723]
ENSDARG00000096554	si:dkey-25o16.4	2.48692	1.31436	2.99893	5.63759	0.00026626	0.0129966	0.814827	si:dkey-25o16.4 [Source:ZFIN;Acc:ZDB-GENE-030131-969]
ENSDARG00000040064	acp6	2.48522	1.31337	1.08816	5.62676	0.000270109	0.0130059	0.814387	acid phosphatase 6, lysophosphatidic [Source:ZFIN;Acc:ZDB-GENE-050208-290]
ENSDARG00000026224	fanci	2.48444	1.31292	1.59817	6.23056	0.000124327	0.0103528	1.55116	FA complementation group I [Source:ZFIN;Acc:ZDB-GENE-030131-2905]
ENSDARG00000087555	si:ch73-308l14.2	2.48348	1.31236	2.47808	5.00108	0.000636523	0.018413	-0.0169683	si:ch73-308l14.2 [Source:ZFIN;Acc:ZDB-GENE-141219-12]
ENSDARG00000102349	cep55l	2.4794	1.30999	0.550323	4.01002	0.00277549	0.0368429	-1.32263	centrosomal protein 55 like [Source:NCBI gene;Acc:553800]
ENSDARG00000098270	znf1053	2.47927	1.30991	-0.554114	4.97088	0.000664355	0.0186907	-0.145474	zinc finger protein 1053 [Source:ZFIN;Acc:ZDB-GENE-121214-1]
ENSDARG00000056008	atp5mc1	2.47887	1.30968	5.72664	5.82504	0.000208224	0.0120065	1.00625	ATP synthase membrane subunit c locus 1 [Source:ZFIN;Acc:ZDB-GENE-040426-1966]
ENSDARG00000089908	DEPDC4	2.47688	1.30852	0.746648	4.52798	0.0012633	0.0251223	-0.603216	si:ch211-265o23.1 [Source:ZFIN;Acc:ZDB-GENE-060503-509]
ENSDARG00000011404	fen1	2.474	1.30685	2.90478	5.2117	0.00047402	0.0163734	0.249209	flap structure-specific endonuclease 1 [Source:NCBI gene;Acc:386707]
ENSDARG00000011094	ccna2	2.47302	1.30627	3.26983	5.94776	0.000177727	0.0115762	1.20331	cyclin A2 [Source:ZFIN;Acc:ZDB-GENE-020418-1]
ENSDARG00000029071	creld2	2.47024	1.30465	1.33978	5.4233	0.00035478	0.0145845	0.574284	cysteine-rich with EGF-like domains 2 [Source:NCBI gene;Acc:393495]
ENSDARG00000039208	nasp	2.46822	1.30347	3.91724	6.3075	0.000113013	0.00975428	1.63357	nuclear autoantigenic sperm protein (histone-binding) [Source:ZFIN;Acc:ZDB-GENE-030131-5511]
ENSDARG00000044491	kif20a	2.45925	1.29822	2.85848	5.64967	0.000262036	0.0129109	0.836325	kinesin family member 20A [Source:ZFIN;Acc:ZDB-GENE-050522-252]
ENSDARG00000008022	kif18a	2.45763	1.29727	1.65541	5.37808	0.000377241	0.0150504	0.519113	kinesin family member 18A [Source:ZFIN;Acc:ZDB-GENE-040426-862]
ENSDARG00000076716	palb2	2.4557	1.29613	0.179057	4.2329	0.00196903	0.0312728	-1.00941	partner and localizer of BRCA2 [Source:ZFIN;Acc:ZDB-GENE-090313-43]
ENSDARG00000110809	hist1h2a3	2.45543	1.29597	2.82189	5.01728	0.000622119	0.0183556	-0.0149813	histone cluster 1 H2A family member 3 [Source:ZFIN;Acc:ZDB-GENE-070822-28]
ENSDARG00000025043	trip13	2.45126	1.29353	-0.0758409	4.61529	0.00111049	0.0235853	-0.518402	thyroid hormone receptor interactor 13 [Source:NCBI gene;Acc:393554]
ENSDARG00000062187	kif14	2.45049	1.29307	2.18793	5.88936	0.000191589	0.0116267	1.15872	kinesin family member 14 [Source:ZFIN;Acc:ZDB-GENE-030131-5759]
ENSDARG00000040224	krcp	2.44519	1.28995	2.70347	5.54495	0.000301199	0.0135611	0.70606	kelch repeat-containing protein [Source:ZFIN;Acc:ZDB-GENE-030131-2126]
ENSDARG00000105479	si:ch211-126c2.4	2.44488	1.28977	1.54081	6.17164	0.000133821	0.0107402	1.48075	si:ch211-126c2.4 [Source:ZFIN;Acc:ZDB-GENE-030131-3087]
ENSDARG00000114125	si:dkey-261m9.19	2.44333	1.28885	2.80306	3.86086	0.00350538	0.0414379	-1.73122	si:dkey-261m9.19 [Source:ZFIN;Acc:ZDB-GENE-131121-76]
ENSDARG00000102245	tk1	2.44331	1.28883	2.37345	6.67535	7.23635e-05	0.00865076	2.08545	thymidine kinase 1, soluble [Source:ZFIN;Acc:ZDB-GENE-030131-5801]
ENSDARG00000060594	hadhab	2.44325	1.2888	5.42866	6.66482	7.32756e-05	0.00866026	2.05075	hydroxyacyl-CoA dehydrogenase trifunctional multienzyme complex subunit alpha b [Source:ZFIN;Acc:ZDB-GENE-041111-204]
ENSDARG00000074476	odam	2.4429	1.2886	1.76469	5.09627	0.000556696	0.0175301	0.147492	odontogenic, ameloblast associated [Source:ZFIN;Acc:ZDB-GENE-090313-260]
ENSDARG00000004937	skp2	2.4421	1.28812	0.346613	4.81527	0.000829967	0.0203347	-0.235429	S-phase kinase-associated protein 2, E3 ubiquitin protein ligase [Source:ZFIN;Acc:ZDB-GENE-030219-158]
ENSDARG00000044642	sc5d	2.44002	1.2869	2.50888	3.80464	0.0038307	0.0430716	-1.79002	sterol-C5-desaturase [Source:ZFIN;Acc:ZDB-GENE-040912-56]
ENSDARG00000045167	dlgap5	2.43823	1.28584	3.19054	7.00437	4.92527e-05	0.00755426	2.45934	discs, large (Drosophila) homolog-associated protein 5 [Source:ZFIN;Acc:ZDB-GENE-040912-160]
ENSDARG00000102375	si:ch211-204c21.1	2.43716	1.2852	0.444854	3.96675	0.00296909	0.0380794	-1.38162	si:ch211-204c21.1 [Source:ZFIN;Acc:ZDB-GENE-030429-35]
ENSDARG00000041361	ttk	2.43671	1.28493	2.68919	7.02422	4.81418e-05	0.00752931	2.47773	ttk protein kinase [Source:NCBI gene;Acc:317763]
ENSDARG00000007624	gins1	2.43652	1.28482	1.10301	4.22631	0.00198892	0.0314373	-1.03468	GINS complex subunit 1 (Psf1 homolog) [Source:ZFIN;Acc:ZDB-GENE-041010-184]
ENSDARG00000106529	dut	2.43604	1.28454	1.41665	4.56935	0.00118827	0.0243759	-0.561697	deoxyuridine triphosphatase [Source:ZFIN;Acc:ZDB-GENE-041010-93]
ENSDARG00000103917	znf185	2.43427	1.28349	4.59857	3.86252	0.00349623	0.0413923	-1.84333	zinc finger protein 185 with LIM domain [Source:ZFIN;Acc:ZDB-GENE-061103-355]
ENSDARG00000079361	abcg2b	2.43319	1.28285	0.513066	4.26032	0.00188849	0.0304751	-0.969907	ATP-binding cassette, sub-family G (WHITE), member 2b [Source:ZFIN;Acc:ZDB-GENE-050517-36]
ENSDARG00000114334		2.43157	1.28189	2.51975	5.1104	0.000545789	0.0174353	0.131727	zgc:173552 [Source:ZFIN;Acc:ZDB-GENE-080220-24]
ENSDARG00000043640	cenpn	2.42857	1.28011	0.582518	3.72192	0.0043682	0.0456597	-1.74198	centromere protein N [Source:ZFIN;Acc:ZDB-GENE-030616-408]
ENSDARG00000013800	snrpd3	2.42556	1.27832	1.97163	5.88321	0.000193117	0.0116436	1.15178	small nuclear ribonucleoprotein D3 polypeptide [Source:ZFIN;Acc:ZDB-GENE-040625-55]
ENSDARG00000033757	ncaph2	2.417	1.27322	1.90083	4.84211	0.000798511	0.0200602	-0.204645	non-SMC condensin II complex, subunit H2 [Source:NCBI gene;Acc:562678]
ENSDARG00000003200	foxm1	2.41539	1.27226	1.94025	5.79943	0.000215275	0.0120065	1.04884	forkhead box M1 [Source:ZFIN;Acc:ZDB-GENE-040426-1275]
ENSDARG00000001313	g2e3	2.41422	1.27156	2.15905	4.35268	0.00164199	0.028541	-0.923161	G2/M-phase specific E3 ubiquitin protein ligase [Source:ZFIN;Acc:ZDB-GENE-030616-400]
ENSDARG00000015759	tspan7	2.41341	1.27107	4.32162	5.00717	0.00063107	0.018413	-0.103384	tetraspanin 7 [Source:ZFIN;Acc:ZDB-GENE-030131-5435]
ENSDARG00000051736	hist1h2a4	2.41145	1.2699	3.56961	3.84859	0.00357385	0.0416771	-1.81586	histone cluster 1 H2A family member 4 [Source:ZFIN;Acc:ZDB-GENE-050731-6]
ENSDARG00000105478	si:ch1073-153i20.5	2.40906	1.26847	3.46647	4.22205	0.0020019	0.0315944	-1.22676	si:ch1073-153i20.5 [Source:ZFIN;Acc:ZDB-GENE-160113-104]
ENSDARG00000034624	nuf2	2.40829	1.26801	1.69793	5.51719	0.000312609	0.0138944	0.696224	UF2 component of NDC80 kinetochore complex [Source:NCBI gene;Acc:393280]
ENSDARG00000070726	cnga3a	2.40216	1.26433	4.68175	4.20898	0.00204226	0.0317972	-1.30177	cyclic nucleotide gated channel subunit alpha 3a [Source:ZFIN;Acc:ZDB-GENE-090611-2]
ENSDARG00000057830	dnmt3bb.2	2.40006	1.26307	2.39642	4.11676	0.00235275	0.0339621	-1.29879	DNA (cytosine-5-)-methyltransferase 3 beta, duplicate b.2 [Source:ZFIN;Acc:ZDB-GENE-990712-11]
ENSDARG00000104765	chek1	2.39897	1.26241	0.441234	4.38719	0.00155885	0.0277065	-0.795962	checkpoint kinase 1 [Source:ZFIN;Acc:ZDB-GENE-040426-896]
ENSDARG00000058292	sephs1	2.39705	1.26126	2.95233	5.72039	0.000238718	0.0125711	0.923721	selenophosphate synthetase 1 [Source:NCBI gene;Acc:324947]
ENSDARG00000001558	kifc1	2.39614	1.26071	3.39024	6.04522	0.000156947	0.0112516	1.32187	kinesin family member C1 [Source:ZFIN;Acc:ZDB-GENE-000208-21]
ENSDARG00000117646	CABZ01072309.2	2.39375	1.25927	5.02271	6.43853	9.62318e-05	0.0094304	1.77878	im:7148385 [Source:NCBI gene;Acc:503942]
ENSDARG00000007097	her13	2.39145	1.25789	1.00122	4.75953	0.000899612	0.0211574	-0.290821	hairy-related 13 [Source:ZFIN;Acc:ZDB-GENE-050228-1]
ENSDARG00000100918	prc1a	2.39139	1.25785	1.82526	5.27687	0.000433261	0.0160361	0.385089	protein regulator of cytokinesis 1a [Source:ZFIN;Acc:ZDB-GENE-020801-3]
ENSDARG00000027689	pold1	2.38926	1.25656	3.83569	7.74595	2.16508e-05	0.00635256	3.25387	polymerase (DNA directed), delta 1, catalytic subunit [Source:ZFIN;Acc:ZDB-GENE-060429-1]
ENSDARG00000076913	eme1	2.387	1.2552	0.827065	4.40252	0.00152336	0.0273401	-0.776565	essential meiotic structure-specific endonuclease 1 [Source:ZFIN;Acc:ZDB-GENE-030131-3191]
ENSDARG00000101085	ss18l2	2.38495	1.25396	0.689489	4.95062	0.000683753	0.0189384	-0.0453428	ss18, like 2 [Source:ZFIN;Acc:ZDB-GENE-050417-268]
ENSDARG00000042780	apoba	2.38401	1.25339	7.94984	6.88821	5.63355e-05	0.00766346	2.322	apolipoprotein Ba [Source:ZFIN;Acc:ZDB-GENE-070702-4]
ENSDARG00000075954	serpinh1a	2.38327	1.25295	4.53615	7.27778	3.61202e-05	0.00708807	2.75307	serpin peptidase inhibitor, clade H (heat shock protein 47), member 1a [Source:ZFIN;Acc:ZDB-GENE-080219-21]
ENSDARG00000060917	anln	2.38145	1.25184	3.76086	6.46319	9.33877e-05	0.0094304	1.82556	anillin, actin binding protein [Source:ZFIN;Acc:ZDB-GENE-030131-4486]
ENSDARG00000054746	uggt1	2.38059	1.25132	4.89115	8.8624	6.98359e-06	0.00530826	4.34545	UDP-glucose glycoprotein glucosyltransferase 1 [Source:ZFIN;Acc:ZDB-GENE-061103-619]
ENSDARG00000099200	zgc:123103	2.3773	1.24932	6.31634	4.98819	0.000648247	0.0184715	-0.134275	zgc:123103 [Source:ZFIN;Acc:ZDB-GENE-051030-105]
ENSDARG00000014943	kif23	2.37712	1.24921	2.91839	5.6697	0.000255193	0.0129109	0.859441	kinesin family member 23 [Source:ZFIN;Acc:ZDB-GENE-991019-4]
ENSDARG00000103417	si:dkey-269o24.6	2.37677	1.249	0.0929182	4.02921	0.00269395	0.0364585	-1.28992	si:dkey-269o24.6 [Source:ZFIN;Acc:ZDB-GENE-110914-22]
ENSDARG00000115054	hist1h4l	2.37415	1.24741	2.85579	4.01551	0.00275192	0.036812	-1.49675	histone 1, H4, like [Source:ZFIN;Acc:ZDB-GENE-070927-10]
ENSDARG00000102442	folr	2.36645	1.24272	2.41678	3.99998	0.0028192	0.0370977	-1.47947	folate receptor [Source:ZFIN;Acc:ZDB-GENE-070615-23]
ENSDARG00000100133	cnmd	2.36626	1.24261	5.87293	8.00537	1.6467e-05	0.00613062	3.52009	chondromodulin [Source:NCBI gene;Acc:791772]
ENSDARG00000055288	prelid3a	2.36395	1.2412	1.71957	4.44359	0.00143246	0.0266346	-0.758013	PRELI domain containing 3A [Source:ZFIN;Acc:ZDB-GENE-130530-654]
ENSDARG00000044431	ppig	2.36259	1.24037	3.76035	3.9209	0.00318987	0.0395801	-1.71547	peptidylprolyl isomerase G (cyclophilin G) [Source:ZFIN;Acc:ZDB-GENE-040426-2822]
ENSDARG00000011262	traip	2.36204	1.24003	0.0453699	4.48464	0.00134735	0.0257242	-0.678253	TRAF-interacting protein [Source:ZFIN;Acc:ZDB-GENE-040801-30]
ENSDARG00000099667	snrpg	2.36182	1.2399	3.26064	4.66781	0.00102815	0.0226169	-0.545088	small nuclear ribonucleoprotein polypeptide G [Source:ZFIN;Acc:ZDB-GENE-040912-105]
ENSDARG00000104901	ostc	2.36165	1.2398	3.46979	4.81761	0.000827167	0.0203347	-0.340047	oligosaccharyltransferase complex subunit [Source:NCBI gene;Acc:393239]
ENSDARG00000024904	stil	2.3594	1.23842	1.74625	5.54256	0.000302165	0.0135752	0.728198	STIL centriolar assembly protein [Source:NCBI gene;Acc:192317]
ENSDARG00000098401	fam136a	2.35922	1.23831	0.686925	4.09813	0.00242129	0.0345916	-1.20147	family with sequence similarity 136 member A [Source:NCBI gene;Acc:406709]
ENSDARG00000070545	top1l	2.3566	1.23671	5.96713	5.03891	0.000603419	0.0181909	-0.0661166	DNA topoisomerase I, like [Source:ZFIN;Acc:ZDB-GENE-060616-217]
ENSDARG00000068156	chchd7	2.35523	1.23587	0.944888	4.28808	0.00181052	0.0298656	-0.940011	coiled-coil-helix-coiled-coil-helix domain containing 7 [Source:ZFIN;Acc:ZDB-GENE-080204-55]
ENSDARG00000074326	mcm8	2.354	1.23511	0.85812	6.93445	5.33914e-05	0.00765654	2.20536	minichromosome maintenance 8 homologous recombination repair factor [Source:ZFIN;Acc:ZDB-GENE-120927-1]
ENSDARG00000086552	hist1h2a11	2.35256	1.23423	3.76043	4.24494	0.00193323	0.0308857	-1.21062	histone cluster 1 H2A family member 11 [Source:ZFIN;Acc:ZDB-GENE-081205-1]
ENSDARG00000112959	SRL	2.35219	1.234	5.62993	7.54441	2.69093e-05	0.00658285	3.04097	wu:fb80c09 [Source:NCBI gene;Acc:103909608]
ENSDARG00000037640	aurkb	2.35119	1.23339	1.54762	4.13918	0.00227292	0.0332199	-1.1898	aurora kinase B [Source:NCBI gene;Acc:791894]
ENSDARG00000032242	tnnt2c	2.34992	1.23261	1.92881	6.63305	7.61051e-05	0.00884393	2.02319	troponin T2c, cardiac [Source:ZFIN;Acc:ZDB-GENE-030520-1]
ENSDARG00000088711	lgals1l1	2.34624	1.23035	3.64606	4.85233	0.00078687	0.0199645	-0.299617	lectin, galactoside-binding, soluble, 1 (galectin 1)-like 1 [Source:ZFIN;Acc:ZDB-GENE-030131-4905]
ENSDARG00000052057	pcolceb	2.34577	1.23006	2.93417	8.04916	1.57342e-05	0.00613062	3.53895	procollagen C-endopeptidase enhancer b [Source:ZFIN;Acc:ZDB-GENE-080722-44]
ENSDARG00000029406	h2ax	2.34386	1.22889	3.99383	3.95333	0.00303198	0.038386	-1.67678	H2A.X variant histone [Source:NCBI gene;Acc:394048]
ENSDARG00000068088	tcnba	2.3405	1.22681	5.16451	5.61164	0.000275584	0.0131478	0.721409	transcobalamin beta a [Source:ZFIN;Acc:ZDB-GENE-060531-123]
ENSDARG00000021579	orc5	2.33967	1.2263	1.13005	4.41134	0.00150334	0.0271449	-0.772914	origin recognition complex, subunit 5 [Source:ZFIN;Acc:ZDB-GENE-040426-2275]
ENSDARG00000016771	tfa	2.33914	1.22598	8.54244	6.44007	9.60523e-05	0.0094304	1.79742	transferrin-a [Source:ZFIN;Acc:ZDB-GENE-980526-35]
ENSDARG00000112593	hist1h2a3	2.3391	1.22596	4.0393	5.42355	0.000354657	0.0145845	0.485849	histone cluster 1 H2A family member 3 [Source:ZFIN;Acc:ZDB-GENE-070822-28]
ENSDARG00000077456	si:ch211-113a14.12	2.33823	1.22542	3.89451	5.53031	0.000307158	0.0137107	0.635212	si:ch211-113a14.12 [Source:ZFIN;Acc:ZDB-GENE-121214-99]
ENSDARG00000058865	endog	2.33434	1.22302	1.39982	4.54035	0.00124036	0.0249282	-0.602387	endonuclease G [Source:ZFIN;Acc:ZDB-GENE-050522-402]
ENSDARG00000093006	rarres3	2.33273	1.22202	-0.397465	3.62664	0.00508669	0.0493969	-1.85248	retinoic acid receptor responder 3 [Source:ZFIN;Acc:ZDB-GENE-060929-616]
ENSDARG00000079462	si:ch211-131k2.3	2.33167	1.22136	2.06137	7.1855	4.00675e-05	0.00729173	2.62259	si:ch211-131k2.3 [Source:ZFIN;Acc:ZDB-GENE-121214-210]
ENSDARG00000070656	si:ch211-69g19.2	2.32995	1.2203	2.77098	5.26811	0.00043851	0.0160872	0.332491	si:ch211-69g19.2 [Source:ZFIN;Acc:ZDB-GENE-030804-13]
ENSDARG00000111536	si:ch211-113a14.19	2.32926	1.21987	3.38187	4.86257	0.000775383	0.0198822	-0.270187	si:ch211-113a14.19 [Source:ZFIN;Acc:ZDB-GENE-121214-198]
ENSDARG00000075730	dnph1	2.32598	1.21784	1.47119	4.07734	0.00250035	0.0351124	-1.27593	2'-deoxynucleoside 5'-phosphate N-hydrolase 1 [Source:NCBI gene;Acc:561810]
ENSDARG00000111165	hist1h4l	2.3254	1.21748	3.4192	3.64237	0.00495998	0.0486549	-2.1342	histone 1, H4, like [Source:ZFIN;Acc:ZDB-GENE-070927-10]
ENSDARG00000058533	pole	2.32532	1.21743	3.87631	8.96201	6.34841e-06	0.00530826	4.42263	polymerase (DNA directed), epsilon [Source:ZFIN;Acc:ZDB-GENE-070705-557]
ENSDARG00000057365	elovl8b	2.32493	1.21719	0.52928	3.66528	0.00478141	0.0476104	-1.82266	ELOVL fatty acid elongase 8b [Source:ZFIN;Acc:ZDB-GENE-050522-453]
ENSDARG00000015765	iah1	2.32466	1.21702	0.304894	5.00193	0.000635762	0.018413	-0.0029925	isoamyl acetate hydrolyzing esterase 1 (putative) [Source:NCBI gene;Acc:449926]
ENSDARG00000071579	urad	2.32377	1.21647	0.264601	4.13929	0.00227252	0.0332199	-1.13693	ureidoimidazoline (2-oxo-4-hydroxy-4-carboxy-5-) decarboxylase [Source:NCBI gene;Acc:557735]
ENSDARG00000051854	cdt1	2.32356	1.21634	1.24485	4.52028	0.00127782	0.0252329	-0.624125	chromatin licensing and DNA replication factor 1 [Source:ZFIN;Acc:ZDB-GENE-070111-1]
ENSDARG00000078069	rrm2	2.32339	1.21623	4.14536	5.9157	0.000185198	0.0115762	1.13471	ribonucleotide reductase M2 polypeptide [Source:NCBI gene;Acc:30733]
ENSDARG00000096689	si:dkey-66i24.9	2.32164	1.21515	0.696281	4.95703	0.00067755	0.018838	-0.0364	si:dkey-66i24.9 [Source:ZFIN;Acc:ZDB-GENE-130531-63]
ENSDARG00000100279	CU457819.1	2.32006	1.21416	4.57402	4.00551	0.00279504	0.0369614	-1.61738	si:ch73-368j24.13 [Source:NCBI gene;Acc:100000574]
ENSDARG00000015070	pola2	2.31674	1.2121	2.10097	5.00543	0.000632624	0.018413	0.00968705	polymerase (DNA directed), alpha 2 [Source:ZFIN;Acc:ZDB-GENE-030131-778]
ENSDARG00000055172	si:ch211-256m1.8	2.31545	1.21129	4.53078	6.21441	0.000126855	0.0104711	1.5061	si:ch211-256m1.8 [Source:ZFIN;Acc:ZDB-GENE-131127-417]
ENSDARG00000043820	nme2a	2.31386	1.2103	3.7253	6.92293	5.41086e-05	0.00765654	2.36318	NME/NM23 nucleoside diphosphate kinase 2a [Source:ZFIN;Acc:ZDB-GENE-030131-7656]
ENSDARG00000013528	mcm9	2.30925	1.20742	1.53167	5.66693	0.000256127	0.0129109	0.881503	minichromosome maintenance 9 homologous recombination repair factor [Source:NCBI gene;Acc:555610]
ENSDARG00000058710	terf1	2.3019	1.20283	0.819761	3.66683	0.00476961	0.047584	-1.83978	telomeric repeat binding factor (NIMA-interacting) 1 [Source:ZFIN;Acc:ZDB-GENE-090612-2]
ENSDARG00000015088	dnajb11	2.30045	1.20192	4.35098	7.66982	2.34922e-05	0.00635256	3.17476	DnaJ heat shock protein family (Hsp40) member B11 [Source:ZFIN;Acc:ZDB-GENE-031113-9]
ENSDARG00000010717	chchd10	2.29872	1.20083	3.42819	6.87956	5.69056e-05	0.00767535	2.31733	coiled-coil-helix-coiled-coil-helix domain containing 10 [Source:ZFIN;Acc:ZDB-GENE-040426-1753]
ENSDARG00000103979	calr3a	2.29345	1.19752	5.69027	7.17679	4.04637e-05	0.00729173	2.63983	calreticulin 3a [Source:ZFIN;Acc:ZDB-GENE-000208-17]
ENSDARG00000027017	ppp2r5a	2.29288	1.19716	4.07871	3.92313	0.00317873	0.0395298	-1.73002	protein phosphatase 2, regulatory subunit B', alpha isoform [Source:ZFIN;Acc:ZDB-GENE-040724-174]
ENSDARG00000009862	dcps	2.29283	1.19713	3.27836	3.881	0.00339604	0.040833	-1.7445	decapping enzyme, scavenger [Source:ZFIN;Acc:ZDB-GENE-040311-1]
ENSDARG00000076228	kif2c	2.29185	1.19651	2.23078	4.47114	0.00137473	0.0259254	-0.756699	kinesin family member 2C [Source:ZFIN;Acc:ZDB-GENE-070912-298]
ENSDARG00000042000	si:ch211-63o20.7	2.29063	1.19574	0.251795	3.83193	0.003669	0.0421153	-1.56951	si:ch211-63o20.7 [Source:ZFIN;Acc:ZDB-GENE-041001-194]
ENSDARG00000012506	rnpep	2.28941	1.19498	2.1228	4.18592	0.0021156	0.0322866	-1.16994	arginyl aminopeptidase (aminopeptidase B) [Source:ZFIN;Acc:ZDB-GENE-040718-241]
ENSDARG00000020702	odf2b	2.28862	1.19448	0.926196	5.2864	0.00042762	0.0159981	0.390126	outer dense fiber of sperm tails 2b [Source:ZFIN;Acc:ZDB-GENE-041008-119]
ENSDARG00000087869	si:ch211-11k18.4	2.27751	1.18746	2.33831	5.04744	0.000596208	0.0180988	0.0542111	si:ch211-11k18.4 [Source:ZFIN;Acc:ZDB-GENE-070912-22]
ENSDARG00000089626	ptges3b	2.27619	1.18662	3.89639	5.93358	0.000180991	0.0115762	1.164	prostaglandin E synthase 3b (cytosolic) [Source:ZFIN;Acc:ZDB-GENE-040625-144]
ENSDARG00000100558	slbp	2.27539	1.18612	2.68275	5.13725	0.000525695	0.0172205	0.157966	stem-loop binding protein [Source:ZFIN;Acc:ZDB-GENE-030131-9686]
ENSDARG00000115766	si:ch73-36p18.1	2.27403	1.18525	3.56886	5.31316	0.000412209	0.0157328	0.352559	si:ch73-36p18.1 [Source:ZFIN;Acc:ZDB-GENE-131121-2]
ENSDARG00000089039	zgc:173585	2.27366	1.18502	5.51828	4.69692	0.000985362	0.0221824	-0.567535	zgc:173585 [Source:ZFIN;Acc:ZDB-GENE-070822-26]
ENSDARG00000012563	pdss2	2.27346	1.18489	1.81064	5.48507	0.000326393	0.0141094	0.65461	prenyl (decaprenyl) diphosphate synthase, subunit 2 [Source:ZFIN;Acc:ZDB-GENE-040718-43]
ENSDARG00000032340	serhl	2.27304	1.18463	2.17004	5.24398	0.000453341	0.0161184	0.329169	serine hydrolase like [Source:NCBI gene;Acc:322648]
ENSDARG00000093165	si:dkey-16p6.2	2.2708	1.1832	0.499095	4.35123	0.00164558	0.028541	-0.844624	si:dkey-16p6.2 [Source:ZFIN;Acc:ZDB-GENE-110913-100]
ENSDARG00000033273	primpol	2.27061	1.18308	1.26134	5.49853	0.000320537	0.014044	0.666511	primase and polymerase (DNA-directed) [Source:NCBI gene;Acc:556571]
ENSDARG00000057911	ACTC1	2.2687	1.18187	3.25216	6.58458	8.06519e-05	0.00897039	1.97931	zgc:86709 [Source:ZFIN;Acc:ZDB-GENE-040625-35]
ENSDARG00000073721	smarcad1b	2.26656	1.18051	2.84385	7.6012	2.52992e-05	0.0065781	3.09073	Danio rerio SWI/SNF-related, matrix-associated actin-dependent regulator of chromatin, subfamily a, containing DEAD/H box 1 b (smarcad1b), mRNA. [Source:RefSeq mRNA;Acc:NM_001353868]
ENSDARG00000053896	slc30a1b	2.26601	1.18015	0.373164	5.24883	0.000450314	0.0161184	0.305169	solute carrier family 30 member 1b [Source:ZFIN;Acc:ZDB-GENE-070424-43]
ENSDARG00000101161	orc4	2.26265	1.17801	1.38	5.54894	0.000299598	0.0135477	0.732431	origin recognition complex, subunit 4 [Source:ZFIN;Acc:ZDB-GENE-040426-2224]
ENSDARG00000094977	si:ch211-156j22.4	2.26148	1.17727	1.91083	5.15151	0.000515345	0.0169615	0.21567	si:ch211-156j22.4 [Source:ZFIN;Acc:ZDB-GENE-030131-1968]
ENSDARG00000056059	rangap1b	2.26095	1.17693	3.10319	7.38935	3.19037e-05	0.00658285	2.87638	Ran GTPase activating protein 1b [Source:ZFIN;Acc:ZDB-GENE-040426-1921]
ENSDARG00000071009	kif20ba	2.25927	1.17586	2.99508	4.50211	0.00131277	0.0256645	-0.771611	kinesin family member 20Ba [Source:ZFIN;Acc:ZDB-GENE-041111-213]
ENSDARG00000038703	hkdc1	2.25834	1.17526	3.81542	4.16713	0.0021774	0.0328021	-1.33461	hexokinase domain containing 1 [Source:ZFIN;Acc:ZDB-GENE-030131-9801]
ENSDARG00000061379	cmya5	2.25445	1.17277	4.70046	4.77114	0.000884606	0.0210294	-0.455989	cardiomyopathy associated 5 [Source:ZFIN;Acc:ZDB-GENE-070630-1]
ENSDARG00000060023	ncapg2	2.24958	1.16966	2.10453	4.6607	0.00103891	0.0227082	-0.473734	non-SMC condensin II complex, subunit G2 [Source:ZFIN;Acc:ZDB-GENE-070410-100]
ENSDARG00000103868	e2f1	2.24501	1.16672	0.469324	3.65925	0.00482779	0.047866	-1.82878	E2F transcription factor 1 [Source:ZFIN;Acc:ZDB-GENE-131024-3]
ENSDARG00000109458	hist1h2a1	2.24418	1.16619	3.60233	5.20747	0.000476804	0.016393	0.205013	histone cluster 1 H2A family member1 [Source:ZFIN;Acc:ZDB-GENE-121214-150]
ENSDARG00000104906	mtr	2.24404	1.1661	4.14014	10.7076	1.35613e-06	0.00450226	5.85194	5-methyltetrahydrofolate-homocysteine methyltransferase [Source:ZFIN;Acc:ZDB-GENE-031001-5]
ENSDARG00000088330	hbae1.3	2.24252	1.16512	6.15728	5.20016	0.00048166	0.0164378	0.164056	hemoglobin, alpha embryonic 1.3 [Source:ZFIN;Acc:ZDB-GENE-061207-39]
ENSDARG00000045843	apex1	2.24046	1.16379	4.77695	8.43195	1.06527e-05	0.00547189	3.94118	APEX nuclease (multifunctional DNA repair enzyme) 1 [Source:NCBI gene;Acc:406730]
ENSDARG00000116654	si:dkey-261m9.6	2.24027	1.16368	4.24612	5.84573	0.000202709	0.0119731	1.04128	si:dkey-261m9.6 [Source:ZFIN;Acc:ZDB-GENE-131127-103]
ENSDARG00000036135	bbox1	2.23854	1.16256	4.19231	4.89549	0.000739677	0.0194238	-0.261517	butyrobetaine (gamma), 2-oxoglutarate dioxygenase (gamma-butyrobetaine hydroxylase) 1 [Source:ZFIN;Acc:ZDB-GENE-050417-218]
ENSDARG00000016044	gins4	2.23737	1.16181	0.771371	4.00607	0.0027926	0.0369614	-1.33781	GINS complex subunit 4 (Sld5 homolog) [Source:ZFIN;Acc:ZDB-GENE-040801-59]
ENSDARG00000002613	rpa3	2.23668	1.16136	1.4723	5.16468	0.000505984	0.0168394	0.24353	replication protein A3 [Source:ZFIN;Acc:ZDB-GENE-040426-977]
ENSDARG00000076309	mxra5b	2.23489	1.1602	4.21267	4.03142	0.00268472	0.036381	-1.56613	matrix-remodelling associated 5b [Source:ZFIN;Acc:ZDB-GENE-081104-119]
ENSDARG00000070463	e2f3	2.23438	1.15988	3.1926	5.18648	0.000490889	0.0165228	0.196763	E2F transcription factor 3 [Source:ZFIN;Acc:ZDB-GENE-070112-882]
ENSDARG00000097503	si:ch73-288o11.5	2.23167	1.15812	3.17324	4.51989	0.00127857	0.0252329	-0.758538	si:ch73-288o11.5 [Source:ZFIN;Acc:ZDB-GENE-131121-416]
ENSDARG00000114370	FQ312024.1	2.22938	1.15664	2.12568	5.29951	0.00041999	0.0158788	0.404592	si:ch73-36p18.2 [Source:NCBI gene;Acc:100334933]
ENSDARG00000032264	mybl2b	2.22717	1.15521	3.11276	6.91518	5.45972e-05	0.00766346	2.35995	v-myb avian myeloblastosis viral oncogene homolog-like 2b [Source:ZFIN;Acc:ZDB-GENE-041007-1]
ENSDARG00000040695	fkbp14	2.22332	1.15271	2.49225	5.25839	0.000444422	0.0161184	0.33304	FKBP prolyl isomerase 14 [Source:ZFIN;Acc:ZDB-GENE-040801-210]
ENSDARG00000003869	decr1	2.22238	1.15211	3.35863	4.43274	0.00145591	0.0267529	-0.901633	2,4-dienoyl CoA reductase 1, mitochondrial [Source:ZFIN;Acc:ZDB-GENE-040718-142]
ENSDARG00000101720	CU459186.3	2.2218	1.15173	3.87305	6.54509	8.45746e-05	0.00921066	1.92075	Histone H3.2 [Source:UniProtKB/Swiss-Prot;Acc:Q4QRF4]
ENSDARG00000098622	ccne1	2.22097	1.15119	1.28903	4.78512	0.000866886	0.0208658	-0.260323	cyclin E1 [Source:NCBI gene;Acc:30188]
ENSDARG00000115799	hist1h4l	2.21692	1.14856	3.99191	4.57371	0.00118066	0.0243156	-0.72616	histone 1, H4, like [Source:ZFIN;Acc:ZDB-GENE-070927-10]
ENSDARG00000077029	bub1	2.2157	1.14777	2.33945	4.13892	0.00227382	0.0332199	-1.26185	BUB1 mitotic checkpoint serine/threonine kinase [Source:ZFIN;Acc:ZDB-GENE-081104-75]
ENSDARG00000024160	hao1	2.21442	1.14693	3.24147	4.89471	0.000740495	0.0194238	-0.216811	hydroxyacid oxidase (glycolate oxidase) 1 [Source:ZFIN;Acc:ZDB-GENE-060519-2]
ENSDARG00000112647	si:dkey-108k21.24	2.2131	1.14607	2.53137	4.13269	0.00229572	0.0333939	-1.28909	si:dkey-108k21.24 [Source:ZFIN;Acc:ZDB-GENE-131121-40]
ENSDARG00000057027	rtn2b	2.21072	1.14452	3.49691	5.70496	0.000243609	0.0127319	0.880731	reticulon 2b [Source:ZFIN;Acc:ZDB-GENE-060331-95]
ENSDARG00000075621	birc5a	2.21053	1.14439	1.12666	5.06897	0.000578426	0.0177424	0.118632	baculoviral IAP repeat containing 5a [Source:ZFIN;Acc:ZDB-GENE-030826-1]
ENSDARG00000042033	mettl11b	2.21013	1.14413	0.941047	4.62768	0.00109045	0.0234145	-0.468785	methyltransferase like 11B [Source:NCBI gene;Acc:568419]
ENSDARG00000045230	cox6b1	2.20888	1.14332	3.96155	3.79358	0.00389836	0.0434589	-1.92999	cytochrome c oxidase subunit 6B1 [Source:ZFIN;Acc:ZDB-GENE-040718-448]
ENSDARG00000038980	txndc12	2.20874	1.14322	4.22136	5.64748	0.000262798	0.0129109	0.780829	thioredoxin domain containing 12 (endoplasmic reticulum) [Source:ZFIN;Acc:ZDB-GENE-050522-497]
ENSDARG00000078050	phf19	2.20289	1.1394	2.67097	7.10161	4.40659e-05	0.00751533	2.56196	PHD finger protein 19 [Source:ZFIN;Acc:ZDB-GENE-081105-128]
ENSDARG00000038847	gins3	2.20184	1.13871	0.613531	5.63486	0.000267227	0.0129966	0.786564	GINS complex subunit 3 [Source:ZFIN;Acc:ZDB-GENE-040721-1]
ENSDARG00000115938	zgc:171759	2.1997	1.13731	3.80742	6.1392	0.00013938	0.0109666	1.42646	zgc:171759 [Source:ZFIN;Acc:ZDB-GENE-071004-32]
ENSDARG00000069828	si:ch211-117n7.7	2.19611	1.13495	2.21483	3.61263	0.00520231	0.0499576	-2.06346	si:ch211-117n7.7 [Source:ZFIN;Acc:ZDB-GENE-060503-569]
ENSDARG00000052565	cenpi	2.19436	1.1338	2.15815	4.80652	0.000840509	0.0205205	-0.271218	centromere protein I [Source:ZFIN;Acc:ZDB-GENE-060810-127]
ENSDARG00000056950	epyc	2.19292	1.13285	6.57168	10.2743	1.94804e-06	0.00470459	5.52857	epiphycan [Source:ZFIN;Acc:ZDB-GENE-041008-9]
ENSDARG00000031971	poglut2	2.19179	1.13211	1.23171	3.77926	0.00398784	0.0439592	-1.70433	protein O-glucosyltransferase 2 [Source:NCBI gene;Acc:393905]
ENSDARG00000102850	CU469577.1	2.18976	1.13077	1.68159	3.86488	0.00348328	0.0413796	-1.61559	None
ENSDARG00000051718	si:ch211-113a14.24	2.18965	1.1307	3.62075	4.53989	0.0012412	0.0249282	-0.757921	si:ch211-113a14.24 [Source:ZFIN;Acc:ZDB-GENE-121214-122]
ENSDARG00000026454	mis12	2.18746	1.12925	0.731249	4.33159	0.00169508	0.0289406	-0.873803	MIS12 kinetochore complex component [Source:ZFIN;Acc:ZDB-GENE-040426-1372]
ENSDARG00000098589	cyb5a	2.18736	1.12919	5.36065	4.60713	0.00112389	0.02371	-0.70247	cytochrome b5 type A (microsomal) [Source:ZFIN;Acc:ZDB-GENE-040426-2148]
ENSDARG00000095142	si:ch211-208h16.4	2.18735	1.12918	2.76303	5.76198	0.000226058	0.0122454	0.983303	si:ch211-208h16.4 [Source:ZFIN;Acc:ZDB-GENE-060526-98]
ENSDARG00000006811	sult1st6	2.18555	1.128	3.59164	4.19633	0.00208216	0.0320348	-1.27714	sulfotransferase family 1, cytosolic sulfotransferase 6 [Source:ZFIN;Acc:ZDB-GENE-040718-343]
ENSDARG00000111714	BOLA2	2.18501	1.12764	1.6927	5.75418	0.000228376	0.0122606	0.991694	zgc:112271 [Source:ZFIN;Acc:ZDB-GENE-050522-443]
ENSDARG00000005058	ncapd2	2.18454	1.12733	3.73008	4.57047	0.0011863	0.0243759	-0.71861	non-SMC condensin I complex, subunit D2 [Source:ZFIN;Acc:ZDB-GENE-050506-59]
ENSDARG00000101670	kntc1	2.18129	1.12518	3.66304	4.73815	0.000927956	0.0214001	-0.467646	kinetochore associated 1 [Source:ZFIN;Acc:ZDB-GENE-050208-92]
ENSDARG00000018491	pdia4	2.18117	1.1251	4.32993	6.57581	8.15059e-05	0.00897039	1.94947	protein disulfide isomerase family A, member 4 [Source:ZFIN;Acc:ZDB-GENE-030131-5493]
ENSDARG00000103771	cep128	2.17948	1.12399	-0.189323	3.99315	0.00284936	0.0372764	-1.3431	centrosomal protein 128 [Source:ZFIN;Acc:ZDB-GENE-070410-34]
ENSDARG00000008936	sec11a	2.17867	1.12345	3.52276	5.17852	0.000496343	0.0166523	0.167978	SEC11 homolog A, signal peptidase complex subunit [Source:ZFIN;Acc:ZDB-GENE-040718-227]
ENSDARG00000075354	espl1	2.17705	1.12237	3.06219	5.77396	0.000222546	0.0121777	0.987425	extra spindle pole bodies like 1, separase [Source:ZFIN;Acc:ZDB-GENE-030131-5188]
ENSDARG00000101707	si:ch211-156b7.4	2.17622	1.12183	2.62538	6.4597	9.37847e-05	0.0094304	1.84039	si:ch211-156b7.4 [Source:ZFIN;Acc:ZDB-GENE-141212-376]
ENSDARG00000073900	inka2	2.17597	1.12166	0.267962	4.38076	0.00157398	0.0277979	-0.807208	inka box actin regulator 2 [Source:ZFIN;Acc:ZDB-GENE-091230-4]
ENSDARG00000096997	CR589876.1	2.1735	1.12002	1.2771	4.43602	0.00144877	0.0267456	-0.745144	None
ENSDARG00000017261	gdpd1	2.1725	1.11936	4.2285	4.72792	0.000941858	0.0215648	-0.507793	glycerophosphodiester phosphodiesterase domain containing 1 [Source:ZFIN;Acc:ZDB-GENE-040822-22]
ENSDARG00000058372	mcph1	2.17216	1.11913	-0.221873	3.62772	0.00507784	0.0493487	-1.85191	microcephalin 1 [Source:ZFIN;Acc:ZDB-GENE-060421-6122]
ENSDARG00000102832	baz1b	2.17071	1.11817	5.38617	3.77436	0.00401893	0.0440357	-1.99295	bromodomain adjacent to zinc finger domain, 1B [Source:NCBI gene;Acc:571727]
ENSDARG00000057323	e2f8	2.16931	1.11724	3.12871	7.71231	2.24443e-05	0.00635256	3.21197	E2F transcription factor 8 [Source:NCBI gene;Acc:565952]
ENSDARG00000095224	camkmt	2.16765	1.11613	1.91596	6.22259	0.000125567	0.010406	1.55705	calmodulin-lysine N-methyltransferase [Source:ZFIN;Acc:ZDB-GENE-090313-49]
ENSDARG00000103019	gstp2	2.16319	1.11316	2.29152	5.44285	0.000345518	0.0145004	0.586858	glutathione S-transferase pi 2 [Source:ZFIN;Acc:ZDB-GENE-050601-1]
ENSDARG00000037997	tubb5	2.16117	1.11181	7.0521	5.21855	0.000469553	0.0163734	0.20209	tubulin, beta 5 [Source:ZFIN;Acc:ZDB-GENE-031110-4]
ENSDARG00000010571	ezh2	2.15858	1.11009	4.08104	6.10914	0.000144755	0.01107	1.38159	enhancer of zeste 2 polycomb repressive complex 2 subunit [Source:NCBI gene;Acc:768133]
ENSDARG00000105484	FP325123.2	2.1569	1.10896	4.33973	3.90522	0.00326925	0.0399324	-1.77034	Histone H3.2 [Source:UniProtKB/Swiss-Prot;Acc:Q4QRF4]
ENSDARG00000071048	ccn6	2.15512	1.10777	2.39483	8.90252	6.71978e-06	0.00530826	4.26777	cellular communication network factor 6 [Source:ZFIN;Acc:ZDB-GENE-041001-86]
ENSDARG00000070280	hist1h2a3	2.15434	1.10725	4.62032	4.07623	0.00250463	0.0351124	-1.50964	histone cluster 1 H2A family member 3 [Source:ZFIN;Acc:ZDB-GENE-070822-28]
ENSDARG00000038881	acaa2	2.15382	1.1069	4.40604	5.34909	0.000392445	0.0154331	0.371843	acetyl-CoA acyltransferase 2 [Source:ZFIN;Acc:ZDB-GENE-040426-1996]
ENSDARG00000089769	hapln1a	2.15059	1.10473	6.21237	5.40075	0.000365796	0.0147327	0.44271	hyaluronan and proteoglycan link protein 1a [Source:ZFIN;Acc:ZDB-GENE-050302-175]
ENSDARG00000014545	golim4b	2.15002	1.10435	1.54478	5.84058	0.000204068	0.0119731	1.09354	golgi integral membrane protein 4b [Source:ZFIN;Acc:ZDB-GENE-050327-74]
ENSDARG00000017728	phb2b	2.14984	1.10423	3.44216	4.83801	0.000803232	0.0201302	-0.310736	prohibitin 2b [Source:ZFIN;Acc:ZDB-GENE-040718-430]
ENSDARG00000030177	uchl3	2.14917	1.10378	2.94869	4.29355	0.00179557	0.0297134	-1.08177	ubiquitin carboxyl-terminal esterase L3 (ubiquitin thiolesterase) [Source:ZFIN;Acc:ZDB-GENE-050522-158]
ENSDARG00000029058	rbbp4	2.14793	1.10294	4.64299	5.49889	0.000320381	0.014044	0.57186	retinoblastoma binding protein 4 [Source:NCBI gene;Acc:321726]
ENSDARG00000009342	txndc5	2.14523	1.10113	5.62303	6.11581	0.000143544	0.01107	1.37858	thioredoxin domain containing 5 [Source:ZFIN;Acc:ZDB-GENE-040426-1951]
ENSDARG00000012215	umps	2.14494	1.10094	2.65576	4.10977	0.00237822	0.0341875	-1.33664	uridine monophosphate synthetase [Source:ZFIN;Acc:ZDB-GENE-040426-785]
ENSDARG00000112561	si:dkey-108k21.11	2.14412	1.10038	2.99229	4.19025	0.00210163	0.0321824	-1.24233	si:dkey-108k21.11 [Source:ZFIN;Acc:ZDB-GENE-131127-105]
ENSDARG00000105468	zgc:112234	2.1439	1.10024	3.96728	3.88885	0.00335439	0.0406412	-1.77958	zgc:112234 [Source:NCBI gene;Acc:554097]
ENSDARG00000069116	timm10	2.14262	1.09938	2.96094	5.812	0.000211783	0.0120065	1.03984	translocase of inner mitochondrial membrane 10 homolog (yeast) [Source:NCBI gene;Acc:436951]
ENSDARG00000060797	pfkmb	2.14175	1.09879	3.24698	5.21661	0.000470813	0.0163734	0.234781	phosphofructokinase, muscle b [Source:ZFIN;Acc:ZDB-GENE-081114-1]
ENSDARG00000001971	cthrc1b	2.14145	1.09859	2.6311	6.22992	0.000124426	0.0103528	1.56771	collagen triple helix repeat containing 1b [Source:ZFIN;Acc:ZDB-GENE-050420-46]
ENSDARG00000041703	rrbp1b	2.13822	1.09641	4.72854	5.91638	0.000185036	0.0115762	1.12376	ribosome binding protein 1b [Source:ZFIN;Acc:ZDB-GENE-030429-36]
ENSDARG00000089124	hbae1.3	2.13643	1.0952	6.00745	6.03244	0.000159515	0.0112656	1.27573	hemoglobin, alpha embryonic 1.3 [Source:ZFIN;Acc:ZDB-GENE-061207-39]
ENSDARG00000045605	ticrr	2.13601	1.09492	2.88931	7.07031	4.56674e-05	0.00751533	2.53127	TopBP1-interacting, checkpoint, and replication regulator [Source:NCBI gene;Acc:445411]
ENSDARG00000098746	dhrs13l1	2.13365	1.09333	4.56446	3.76676	0.00406768	0.0441837	-1.99852	dehydrogenase/reductase (SDR family) member 13 like 1 [Source:ZFIN;Acc:ZDB-GENE-040426-1907]
ENSDARG00000028335	hmga1a	2.13287	1.0928	8.57307	6.05554	0.000154906	0.0112185	1.32342	high mobility group AT-hook 1a [Source:ZFIN;Acc:ZDB-GENE-010502-1]
ENSDARG00000018165	depdc1a	2.13035	1.09109	1.81716	6.44163	9.58699e-05	0.0094304	1.8052	DEP domain containing 1a [Source:NCBI gene;Acc:100003959]
ENSDARG00000031795	abcf1	2.12648	1.08847	5.39266	4.60064	0.00113469	0.0238171	-0.712443	ATP-binding cassette, sub-family F (GCN20), member 1 [Source:ZFIN;Acc:ZDB-GENE-050517-31]
ENSDARG00000054753	col10a1a	2.12614	1.08823	7.11207	4.23841	0.00195256	0.0311146	-1.23591	collagen, type X, alpha 1a [Source:ZFIN;Acc:ZDB-GENE-030131-8373]
ENSDARG00000112491	hist1h4l	2.12477	1.08731	2.94434	4.11556	0.00235709	0.0340012	-1.35316	histone 1, H4, like [Source:ZFIN;Acc:ZDB-GENE-070927-10]
ENSDARG00000034773	ncapd3	2.12464	1.08722	2.93588	4.88848	0.000747131	0.019524	-0.207088	non-SMC condensin II complex, subunit D3 [Source:ZFIN;Acc:ZDB-GENE-040426-737]
ENSDARG00000053215	me1	2.12382	1.08666	2.19524	6.46877	9.27564e-05	0.0094304	1.84839	malic enzyme 1, NADP(+)-dependent, cytosolic [Source:ZFIN;Acc:ZDB-GENE-061013-438]
ENSDARG00000071205	tmem170b	2.12378	1.08663	0.44326	4.88928	0.00074627	0.019524	-0.133951	transmembrane protein 170B [Source:ZFIN;Acc:ZDB-GENE-070705-331]
ENSDARG00000018891	rnaseh2a	2.12255	1.0858	2.359	5.68488	0.000250132	0.0129109	0.897767	ribonuclease H2, subunit A [Source:ZFIN;Acc:ZDB-GENE-040426-976]
ENSDARG00000115875	si:ch211-113a14.19	2.12176	1.08526	3.71487	4.32918	0.00170128	0.0289406	-1.08184	si:ch211-113a14.19 [Source:ZFIN;Acc:ZDB-GENE-121214-198]
ENSDARG00000055620	acad9	2.1214	1.08501	4.00785	6.35746	0.000106267	0.00952788	1.69107	acyl-CoA dehydrogenase family, member 9 [Source:ZFIN;Acc:ZDB-GENE-060616-196]
ENSDARG00000100573	ckap2l	2.11649	1.08168	2.95189	6.45984	9.37679e-05	0.0094304	1.83703	cytoskeleton associated protein 2-like [Source:ZFIN;Acc:ZDB-GENE-030131-6690]
ENSDARG00000014805	fhl5	2.11566	1.08111	2.02879	3.73125	0.00430378	0.0453281	-1.85881	four and a half LIM domains 5 [Source:ZFIN;Acc:ZDB-GENE-040822-3]
ENSDARG00000005128	rnaseh2b	2.11481	1.08053	2.56262	5.57524	0.00028926	0.0135061	0.749266	ribonuclease H2, subunit B [Source:ZFIN;Acc:ZDB-GENE-040426-1090]
ENSDARG00000040869	upp1	2.11325	1.07946	2.12929	4.7676	0.000889145	0.021072	-0.325403	uridine phosphorylase 1 [Source:ZFIN;Acc:ZDB-GENE-050306-2]
ENSDARG00000071592	aqp8a.2	2.11085	1.07783	3.91549	5.25457	0.000446767	0.0161184	0.256075	aquaporin 8a, tandem duplicate 2 [Source:ZFIN;Acc:ZDB-GENE-070112-1802]
ENSDARG00000016630	tprb	2.11065	1.07769	5.40958	3.93885	0.00310141	0.038863	-1.73139	translocated promoter region b, nuclear basket protein [Source:ZFIN;Acc:ZDB-GENE-030131-6410]
ENSDARG00000098650	iqgap3	2.11007	1.07729	2.71458	5.40824	0.000362095	0.0146956	0.522412	IQ motif containing GTPase activating protein 3 [Source:ZFIN;Acc:ZDB-GENE-160226-1]
ENSDARG00000076733	bard1	2.10893	1.07651	0.317496	4.30592	0.00176221	0.0294187	-0.907624	BRCA1 associated RING domain 1 [Source:ZFIN;Acc:ZDB-GENE-030131-5883]
ENSDARG00000061436	col6a2	2.1073	1.0754	7.41604	6.93806	5.31685e-05	0.00765654	2.37758	collagen, type VI, alpha 2 [Source:ZFIN;Acc:ZDB-GENE-070501-7]
ENSDARG00000114500	CU302436.1	2.10641	1.07479	3.27389	4.45137	0.00141589	0.0264381	-0.869044	si:dkey-108k21.25 [Source:NCBI gene;Acc:103909883]
ENSDARG00000011072	ddx11	2.10628	1.0747	1.72533	7.52949	2.73507e-05	0.00658285	2.93489	DEAD/H (Asp-Glu-Ala-Asp/His) box helicase 11 [Source:NCBI gene;Acc:492353]
ENSDARG00000102793	slc16a6a	2.10532	1.07404	3.29077	8.86333	6.97735e-06	0.00530826	4.31381	solute carrier family 16 member 6a [Source:NCBI gene;Acc:564872]
ENSDARG00000099753	zgc:63863	2.10027	1.07057	2.51086	6.70598	6.97793e-05	0.00851687	2.12299	zgc:63863 [Source:ZFIN;Acc:ZDB-GENE-040426-1278]
ENSDARG00000013274	eif4eb	2.09948	1.07003	2.55899	4.83491	0.000806819	0.0201472	-0.258481	eukaryotic translation initiation factor 4eb [Source:ZFIN;Acc:ZDB-GENE-041121-14]
ENSDARG00000037654	pmm2	2.09821	1.06916	1.73432	4.97027	0.000664925	0.0186907	-0.0231801	phosphomannomutase 2 [Source:ZFIN;Acc:ZDB-GENE-030722-6]
ENSDARG00000074927	bub1bb	2.098	1.06901	1.96211	4.56999	0.00118715	0.0243759	-0.595406	BUB1 mitotic checkpoint serine/threonine kinase Bb [Source:ZFIN;Acc:ZDB-GENE-030829-51]
ENSDARG00000113533	OLFML2A	2.09688	1.06825	1.12385	4.30017	0.00177763	0.0294871	-0.931561	olfactomedin like 2A [Source:HGNC Symbol;Acc:HGNC:27270]
ENSDARG00000096714	si:dkey-66i24.7	2.09677	1.06817	0.0941473	5.16356	0.000506777	0.0168394	0.174633	si:dkey-66i24.7 [Source:ZFIN;Acc:ZDB-GENE-130603-106]
ENSDARG00000069615	ckmt2a	2.09673	1.06814	5.46892	5.23384	0.000459731	0.0162082	0.203727	creatine kinase, mitochondrial 2a (sarcomeric) [Source:ZFIN;Acc:ZDB-GENE-030131-5717]
ENSDARG00000068759	si:ch211-244o22.2	2.09646	1.06796	2.70038	7.43078	3.04771e-05	0.00658285	2.91146	si:ch211-244o22.2 [Source:ZFIN;Acc:ZDB-GENE-030131-3271]
ENSDARG00000092360	si:ch211-51h9.6	2.09601	1.06764	1.56948	5.13237	0.000529289	0.0173109	0.199301	si:ch211-51h9.6 [Source:NCBI gene;Acc:563100]
ENSDARG00000098986	znf1040	2.0955	1.06729	1.4152	5.1853	0.00049169	0.0165228	0.27076	zinc finger protein 1040 [Source:ZFIN;Acc:ZDB-GENE-141210-11]
ENSDARG00000011410	aadat	2.09497	1.06693	1.65776	4.15923	0.00220395	0.0330299	-1.17256	aminoadipate aminotransferase [Source:ZFIN;Acc:ZDB-GENE-111229-1]
ENSDARG00000062054	cpt1ab	2.09487	1.06686	5.56999	6.2679	0.00011869	0.0100361	1.56871	carnitine palmitoyltransferase 1Ab (liver) [Source:ZFIN;Acc:ZDB-GENE-030131-3250]
ENSDARG00000018002	eci1	2.09374	1.06608	3.01613	5.86362	0.000198068	0.0118052	1.10348	enoyl-CoA delta isomerase 1 [Source:ZFIN;Acc:ZDB-GENE-030131-6033]
ENSDARG00000103846	hspa5	2.09256	1.06527	6.31117	8.2699	1.25435e-05	0.00592993	3.78255	heat shock protein 5 [Source:NCBI gene;Acc:378848]
ENSDARG00000051737		2.09105	1.06423	2.63284	4.96415	0.000670735	0.0187274	-0.0808763	zgc:173552 [Source:ZFIN;Acc:ZDB-GENE-080220-24]
ENSDARG00000006782	rb1	2.08891	1.06275	3.57647	6.61696	7.75828e-05	0.00896555	2.01101	retinoblastoma 1 [Source:ZFIN;Acc:ZDB-GENE-040428-1]
ENSDARG00000102624	kif22	2.08835	1.06236	3.08541	5.09361	0.000558773	0.017531	0.0724969	kinesin family member 22 [Source:NCBI gene;Acc:561788]
ENSDARG00000037845	col9a3	2.08542	1.06034	7.21885	4.03999	0.00264924	0.0360883	-1.5422	collagen, type IX, alpha 3 [Source:ZFIN;Acc:ZDB-GENE-030131-9799]
ENSDARG00000001913	palmda	2.08474	1.05987	3.90516	7.72235	2.22041e-05	0.00635256	3.2298	palmdelphin a [Source:ZFIN;Acc:ZDB-GENE-070705-48]
ENSDARG00000099315	nsdhl	2.08469	1.05983	2.14743	3.99009	0.00286294	0.0372824	-1.47252	NAD(P) dependent steroid dehydrogenase-like [Source:ZFIN;Acc:ZDB-GENE-050417-163]
ENSDARG00000004576	plk4	2.08366	1.05912	2.1745	6.28351	0.000116417	0.0099654	1.63313	polo-like kinase 4 (Drosophila) [Source:NCBI gene;Acc:368390]
ENSDARG00000058734	prdx1	2.08339	1.05893	3.17193	7.6689	2.35156e-05	0.00635256	3.16876	peroxiredoxin 1 [Source:ZFIN;Acc:ZDB-GENE-050320-35]
ENSDARG00000012485	aurka	2.08128	1.05747	0.900848	4.07923	0.00249306	0.0351104	-1.23865	aurora kinase A [Source:ZFIN;Acc:ZDB-GENE-040801-161]
ENSDARG00000105376	hist1h4l	2.08109	1.05734	3.2378	3.67206	0.00472984	0.0474051	-2.0744	histone 1, H4, like [Source:ZFIN;Acc:ZDB-GENE-070927-10]
ENSDARG00000045155	phf5a	2.08059	1.057	2.12013	5.89371	0.000190519	0.0116267	1.16412	PHD finger protein 5A [Source:ZFIN;Acc:ZDB-GENE-021219-3]
ENSDARG00000114895	si:ch211-113a14.22	2.08045	1.0569	4.19279	4.8216	0.000822432	0.0203208	-0.370323	si:ch211-113a14.22 [Source:ZFIN;Acc:ZDB-GENE-121214-203]
ENSDARG00000036190	txnl4a	2.07973	1.0564	2.47717	5.43282	0.000350236	0.0145543	0.565636	thioredoxin-like 4A [Source:ZFIN;Acc:ZDB-GENE-041010-25]
ENSDARG00000059367	mfap2	2.07775	1.05502	4.52816	5.34524	0.00039451	0.0154331	0.363106	microfibril associated protein 2 [Source:ZFIN;Acc:ZDB-GENE-030131-6710]
ENSDARG00000114180	FP236812.2	2.07589	1.05373	4.64697	6.39554	0.00010142	0.0094304	1.7271	histone H2B 1/2 [Source:NCBI gene;Acc:100334869]
ENSDARG00000089475	hbae1.1	2.07216	1.05114	4.4512	3.74799	0.00419077	0.0448417	-2.0262	hemoglobin, alpha embryonic 1.1 [Source:ZFIN;Acc:ZDB-GENE-980526-80]
ENSDARG00000105212	cfhl1	2.07211	1.0511	0.94345	3.61294	0.00519974	0.0499576	-1.93208	complement factor H like 1 [Source:ZFIN;Acc:ZDB-GENE-050208-342]
ENSDARG00000043322	gsx2	2.07154	1.0507	0.672604	3.66541	0.00478041	0.0476104	-1.83275	GS homeobox 2 [Source:ZFIN;Acc:ZDB-GENE-041001-114]
ENSDARG00000076290	calr	2.07093	1.05028	5.727	8.28707	1.23268e-05	0.00592993	3.8005	calreticulin [Source:ZFIN;Acc:ZDB-GENE-030131-4042]
ENSDARG00000008491	si:ch211-107o10.3	2.06995	1.0496	4.87293	3.99076	0.00285996	0.0372824	-1.64939	si:ch211-107o10.3 [Source:ZFIN;Acc:ZDB-GENE-030131-4716]
ENSDARG00000114534	hist1h4l	2.06812	1.04832	3.76149	3.73268	0.004294	0.0453281	-2.01706	histone 1, H4, like [Source:ZFIN;Acc:ZDB-GENE-070927-10]
ENSDARG00000109737	zgc:171759	2.06587	1.04675	4.26267	4.74024	0.000925143	0.0213821	-0.491839	zgc:171759 [Source:ZFIN;Acc:ZDB-GENE-071004-32]
ENSDARG00000037810	adtrp1	2.06035	1.04289	3.29812	5.72245	0.000238073	0.0125711	0.910369	androgen dependent TFPI regulating protein 1 [Source:ZFIN;Acc:ZDB-GENE-050417-220]
ENSDARG00000037188	rpa2	2.05982	1.04252	2.8178	4.89118	0.000744248	0.0194976	-0.196282	replication protein A2 [Source:ZFIN;Acc:ZDB-GENE-010131-3]
ENSDARG00000078433	spc25	2.05884	1.04183	2.11361	6.92748	5.38239e-05	0.00765654	2.35585	SPC25 component of NDC80 kinetochore complex [Source:ZFIN;Acc:ZDB-GENE-060810-13]
ENSDARG00000104541	msh6	2.0588	1.0418	4.62641	7.17844	4.03886e-05	0.00729173	2.6417	mutS homolog 6 (E. coli) [Source:ZFIN;Acc:ZDB-GENE-020905-3]
ENSDARG00000003570	hsp90b1	2.05855	1.04163	6.19196	7.39894	3.15671e-05	0.00658285	2.88553	heat shock protein 90, beta (grp94), member 1 [Source:ZFIN;Acc:ZDB-GENE-031002-1]
ENSDARG00000008982	casq2	2.05797	1.04122	5.97104	5.55296	0.000297992	0.0135477	0.646653	calsequestrin 2 [Source:ZFIN;Acc:ZDB-GENE-010724-12]
ENSDARG00000104517	uqcr10	2.05734	1.04078	5.00306	4.64113	0.00106914	0.0231176	-0.653115	ubiquinol-cytochrome c reductase, complex III subunit X [Source:ZFIN;Acc:ZDB-GENE-170406-3]
ENSDARG00000018022	msh2	2.05678	1.04039	3.42202	6.5819	8.09117e-05	0.00897039	1.97254	mutS homolog 2 (E. coli) [Source:ZFIN;Acc:ZDB-GENE-040426-2932]
ENSDARG00000036171	rnasel3	2.05645	1.04015	2.57564	3.98478	0.00288677	0.0373895	-1.52243	ribonuclease like 3 [Source:NCBI gene;Acc:798787]
ENSDARG00000111494	hist1h4l	2.05356	1.03813	2.85999	4.75919	0.000900054	0.0211574	-0.38793	histone 1, H4, like [Source:ZFIN;Acc:ZDB-GENE-070927-10]
ENSDARG00000035859	angptl4	2.05337	1.03799	5.74248	5.25215	0.000448262	0.0161184	0.231655	angiopoietin-like 4 [Source:ZFIN;Acc:ZDB-GENE-041111-222]
ENSDARG00000086550	dbf4b	2.0502	1.03577	0.961541	4.27428	0.00184884	0.0301629	-0.961657	DBF4 zinc finger B [Source:ZFIN;Acc:ZDB-GENE-121214-269]
ENSDARG00000110035	hist1h4l	2.04854	1.03459	3.31953	3.72474	0.00434864	0.0455698	-1.99782	histone 1, H4, like [Source:ZFIN;Acc:ZDB-GENE-070927-10]
ENSDARG00000035872	hsd17b12b	2.04812	1.0343	4.07189	4.74516	0.000918555	0.0213485	-0.477842	hydroxysteroid (17-beta) dehydrogenase 12b [Source:NCBI gene;Acc:322626]
ENSDARG00000058128	msna	2.04637	1.03307	6.02009	4.5959	0.00114264	0.0238636	-0.712299	moesin a [Source:ZFIN;Acc:ZDB-GENE-021211-2]
ENSDARG00000112419	si:ch211-62a1.3	2.04543	1.0324	6.02629	5.11403	0.000543028	0.0174121	0.0411345	si:ch211-62a1.3 [Source:ZFIN;Acc:ZDB-GENE-061207-41]
ENSDARG00000070230	aldh1l2	2.04519	1.03223	3.62296	7.97899	1.69264e-05	0.00617693	3.48933	aldehyde dehydrogenase 1 family, member L2 [Source:ZFIN;Acc:ZDB-GENE-100426-6]
ENSDARG00000016375	asns	2.04517	1.03222	3.67211	6.51851	8.73317e-05	0.0092683	1.8923	asparagine synthetase [Source:ZFIN;Acc:ZDB-GENE-040426-1091]
ENSDARG00000079271	dcxr	2.03727	1.02664	2.36019	4.76738	0.000889437	0.021072	-0.341915	dicarbonyl/L-xylulose reductase [Source:ZFIN;Acc:ZDB-GENE-030131-7002]
ENSDARG00000033594	ido1	2.0363	1.02595	1.38385	4.19724	0.00207926	0.0320138	-1.0961	indoleamine 2,3-dioxygenase 1 [Source:ZFIN;Acc:ZDB-GENE-080228-2]
ENSDARG00000097530	xkr5b	2.03525	1.02521	1.32409	4.18335	0.00212394	0.0322954	-1.11204	XK related 5b [Source:ZFIN;Acc:ZDB-GENE-170829-1]
ENSDARG00000111501	hist1h4l	2.03314	1.02371	3.31366	4.91996	0.000714271	0.0191235	-0.186492	histone 1, H4, like [Source:ZFIN;Acc:ZDB-GENE-070927-10]
ENSDARG00000057099	papss1	2.03061	1.02191	2.73489	7.08776	4.47671e-05	0.00751533	2.54859	3'-phosphoadenosine 5'-phosphosulfate synthase 1 [Source:ZFIN;Acc:ZDB-GENE-080721-5]
ENSDARG00000045308	pola1	2.03035	1.02173	4.69595	8.96623	6.32292e-06	0.00530826	4.44036	polymerase (DNA directed), alpha 1 [Source:ZFIN;Acc:ZDB-GENE-030114-9]
ENSDARG00000098529	ccne2	2.02952	1.02114	2.45255	4.58653	0.00115853	0.0240343	-0.608789	cyclin E2 [Source:ZFIN;Acc:ZDB-GENE-030131-9689]
ENSDARG00000096992	zgc:153405	2.02939	1.02105	4.50614	3.64633	0.00492863	0.048496	-2.19163	zgc:153405 [Source:ZFIN;Acc:ZDB-GENE-060825-170]
ENSDARG00000055760	srm	2.02903	1.02079	4.07183	4.87785	0.000758582	0.0196828	-0.284685	spermidine synthase [Source:ZFIN;Acc:ZDB-GENE-040426-1183]
ENSDARG00000036371	acta1a	2.02881	1.02063	7.0041	6.87334	5.73196e-05	0.00767535	2.30203	actin alpha 1, skeletal muscle a [Source:ZFIN;Acc:ZDB-GENE-050417-267]
ENSDARG00000110152	hist1h4l	2.02735	1.0196	3.37616	4.17379	0.00215528	0.032605	-1.2989	histone 1, H4, like [Source:ZFIN;Acc:ZDB-GENE-070927-10]
ENSDARG00000036809	ANPEP	2.02449	1.01756	4.93482	6.15204	0.00013715	0.0108474	1.42242	si:ch211-106j24.1 [Source:ZFIN;Acc:ZDB-GENE-130530-595]
ENSDARG00000044002	cyp2x7	2.02349	1.01684	1.38749	3.93109	0.00313935	0.0391667	-1.49085	cytochrome P450, family 2, subfamily X, polypeptide 7 [Source:ZFIN;Acc:ZDB-GENE-110114-2]
ENSDARG00000045814	samm50	2.02283	1.01637	3.76511	4.81567	0.000829492	0.0203347	-0.36134	SAMM50 sorting and assembly machinery component [Source:NCBI gene;Acc:393111]
ENSDARG00000079933	SLC46A3	2.02253	1.01616	1.77174	5.58474	0.000285619	0.0134112	0.781219	si:dkey-5g14.1 [Source:ZFIN;Acc:ZDB-GENE-091204-361]
ENSDARG00000071082	p4ha1b	2.02239	1.01606	2.26761	6.89683	5.57736e-05	0.00766346	2.32953	prolyl 4-hydroxylase, alpha polypeptide I b [Source:ZFIN;Acc:ZDB-GENE-030131-4089]
ENSDARG00000100047	ergic1	2.02215	1.01589	2.38522	3.8463	0.00358675	0.0417223	-1.71892	endoplasmic reticulum-golgi intermediate compartment 1 [Source:NCBI gene;Acc:567774]
ENSDARG00000013476	arhgef39	2.02111	1.01515	0.125228	3.95738	0.00301285	0.0382751	-1.39009	Rho guanine nucleotide exchange factor (GEF) 39 [Source:ZFIN;Acc:ZDB-GENE-041114-28]
ENSDARG00000043806	postna	2.02098	1.01506	5.83357	4.23409	0.00196548	0.0312728	-1.26477	periostin, osteoblast specific factor a [Source:ZFIN;Acc:ZDB-GENE-091113-23]
ENSDARG00000063910	mt-atp8	2.02088	1.01499	6.60047	4.55505	0.00121366	0.024657	-0.763635	ATP synthase 8 [Source:NCBI gene;Acc:140520]
ENSDARG00000055889	zgc:153215	2.01985	1.01425	2.47785	3.91031	0.00324327	0.0398106	-1.62911	zgc:153215 [Source:ZFIN;Acc:ZDB-GENE-061103-58]
ENSDARG00000076117	stard5	2.01668	1.01198	0.377353	3.67161	0.00473327	0.0474051	-1.80697	StAR-related lipid transfer (START) domain containing 5 [Source:ZFIN;Acc:ZDB-GENE-130103-4]
ENSDARG00000079302	and2	2.01632	1.01172	8.14343	4.80449	0.000842967	0.0205563	-0.377461	actinodin2 [Source:ZFIN;Acc:ZDB-GENE-041105-2]
ENSDARG00000034423	sncga	2.01448	1.0104	5.1885	5.55929	0.000295483	0.0135084	0.648966	synuclein, gamma a [Source:ZFIN;Acc:ZDB-GENE-050417-18]
ENSDARG00000104267	postnb	2.01425	1.01024	8.0376	4.82501	0.000818402	0.0202682	-0.348453	periostin, osteoblast specific factor b [Source:ZFIN;Acc:ZDB-GENE-030131-9120]
ENSDARG00000070046	eny2	2.01367	1.00983	1.4588	3.67812	0.00468426	0.0471167	-1.88148	ENY2 transcription and export complex 2 subunit [Source:NCBI gene;Acc:436700]
ENSDARG00000063535	chd4a	2.01219	1.00876	6.56595	5.47965	0.000328781	0.0141594	0.555028	chromodomain helicase DNA binding protein 4a [Source:ZFIN;Acc:ZDB-GENE-041111-187]
ENSDARG00000105359	FP325123.1	2.01181	1.00849	3.59676	3.81186	0.00378718	0.042744	-1.88051	Histone H3.2 [Source:UniProtKB/Swiss-Prot;Acc:Q4QRF4]
ENSDARG00000034933	chchd3b	2.01005	1.00723	2.808	3.70573	0.00448237	0.0460846	-1.98215	coiled-coil-helix-coiled-coil-helix domain containing 3b [Source:ZFIN;Acc:ZDB-GENE-030131-4476]
ENSDARG00000054321	ngs	2.00982	1.00707	5.84581	3.61494	0.00518304	0.0499352	-2.24423	notochord granular surface [Source:ZFIN;Acc:ZDB-GENE-080722-29]
ENSDARG00000010478	hsp90aa1.1	2.00824	1.00593	5.3218	7.00193	4.93909e-05	0.00755426	2.44125	heat shock protein 90, alpha (cytosolic), class A member 1, tandem duplicate 1 [Source:NCBI gene;Acc:30591]
ENSDARG00000055175	c1qtnf6a	2.00666	1.0048	1.53935	4.75755	0.000902188	0.0211811	-0.307491	C1q and TNF related 6a [Source:ZFIN;Acc:ZDB-GENE-080108-3]
ENSDARG00000036791	dnmt3bb.1	2.00621	1.00447	4.17396	8.54624	9.50734e-06	0.00539323	4.04718	DNA (cytosine-5-)-methyltransferase 3 beta, duplicate b.1 [Source:ZFIN;Acc:ZDB-GENE-050314-1]
ENSDARG00000042811	fgf1b	2.00496	1.00357	0.848705	4.08204	0.00248224	0.0350292	-1.23262	fibroblast growth factor 1b [Source:ZFIN;Acc:ZDB-GENE-071004-7]
ENSDARG00000061197	armc7	2.0033	1.00238	0.358704	5.1903	0.000488291	0.0165228	0.235042	armadillo repeat containing 7 [Source:ZFIN;Acc:ZDB-GENE-060929-288]
ENSDARG00000056108	ndufa4	2.0022	1.00159	5.15814	5.91833	0.000184571	0.0115762	1.1234	NADH:ubiquinone oxidoreductase subunit A4 [Source:NCBI gene;Acc:406298]
ENSDARG00000020237	mc1r	2.00202	1.00146	-0.231392	3.7107	0.00444696	0.0459977	-1.73478	melanocortin 1 receptor [Source:ZFIN;Acc:ZDB-GENE-030502-1]
ENSDARG00000099111	zgc:175280	2.00196	1.00141	4.65826	4.03052	0.00268848	0.0364083	-1.5842	zgc:175280 [Source:ZFIN;Acc:ZDB-GENE-080219-39]
ENSDARG00000021924	hsp70.3	2.00067	1.00048	2.73678	4.27952	0.00183418	0.0300489	-1.08717	heat shock cognate 70-kd protein, tandem duplicate 3 [Source:ZFIN;Acc:ZDB-GENE-110713-1]
ENSDARG00000099572	hmgn2	1.99991	0.999935	7.982	5.02865	0.00061221	0.0182949	-0.0564333	high mobility group nucleosomal binding domain 2 [Source:ZFIN;Acc:ZDB-GENE-051030-81]
ENSDARG00000042236	atrx	1.99861	0.998994	7.4851	4.07427	0.00251225	0.0351192	-1.48505	ATRX chromatin remodeler [Source:ZFIN;Acc:ZDB-GENE-030912-11]
ENSDARG00000070006	rcn1	1.99706	0.99788	3.03103	4.54108	0.00123902	0.0249282	-0.719364	reticulocalbin 1, EF-hand calcium binding domain [Source:ZFIN;Acc:ZDB-GENE-080225-33]
ENSDARG00000075188	adamts10	1.99687	0.997737	2.39395	6.93724	5.32192e-05	0.00765654	2.37761	ADAM metallopeptidase with thrombospondin type 1 motif, 10 [Source:ZFIN;Acc:ZDB-GENE-081104-414]
ENSDARG00000044380	rbmx2	1.99671	0.997627	2.06659	5.12186	0.000537118	0.0173218	0.167142	RNA binding motif protein X-linked 2 [Source:ZFIN;Acc:ZDB-GENE-050626-88]
ENSDARG00000051735	si:ch211-113a14.18	1.99459	0.996095	4.77735	4.25409	0.0019065	0.0306706	-1.23822	si:ch211-113a14.18 [Source:ZFIN;Acc:ZDB-GENE-121214-116]
ENSDARG00000040163	prim1	1.99456	0.996071	2.3276	3.69223	0.00457992	0.0464593	-1.95456	DNA primase subunit 1 [Source:ZFIN;Acc:ZDB-GENE-990603-6]
ENSDARG00000102412	eci2	1.9942	0.995811	4.51771	5.68189	0.000251121	0.0129109	0.818332	enoyl-CoA delta isomerase 2 [Source:ZFIN;Acc:ZDB-GENE-040718-392]
ENSDARG00000077089	blm	1.99388	0.995582	2.15414	4.63523	0.00107843	0.02327	-0.516808	BLM RecQ like helicase [Source:ZFIN;Acc:ZDB-GENE-070702-5]
ENSDARG00000020887	armc1l	1.99368	0.995434	1.36568	5.01864	0.000620919	0.0183556	0.0517613	armadillo repeat containing 1, like [Source:ZFIN;Acc:ZDB-GENE-030131-9819]
ENSDARG00000056400	helt	1.99024	0.992941	0.236565	4.08393	0.002475	0.0349983	-1.21381	helt bHLH transcription factor [Source:NCBI gene;Acc:404275]
ENSDARG00000103490	dpysl4	1.98789	0.991239	4.06578	9.36956	4.33522e-06	0.00530826	4.78664	dihydropyrimidinase like 4 [Source:ZFIN;Acc:ZDB-GENE-050720-3]
ENSDARG00000100442	cfh	1.98728	0.990795	4.71302	4.48764	0.00134134	0.0257242	-0.880979	complement factor H [Source:ZFIN;Acc:ZDB-GENE-050208-661]
ENSDARG00000105039	phka1b	1.98563	0.989598	2.53917	5.09051	0.000561202	0.0175542	0.0995265	phosphorylase kinase, alpha 1b (muscle) [Source:ZFIN;Acc:ZDB-GENE-091204-81]
ENSDARG00000056314	a2ml	1.98452	0.98879	6.88971	5.67725	0.000252664	0.0129109	0.823824	alpha-2-macroglobulin-like [Source:ZFIN;Acc:ZDB-GENE-090212-1]
ENSDARG00000033760	pmelb	1.98428	0.988619	2.53924	4.85678	0.000781856	0.0199559	-0.227235	premelanosome protein b [Source:ZFIN;Acc:ZDB-GENE-050912-2]
ENSDARG00000030270	tnnt3a	1.98302	0.987703	6.21341	7.45274	2.97493e-05	0.00658285	2.94373	troponin T type 3a (skeletal, fast) [Source:ZFIN;Acc:ZDB-GENE-000322-3]
ENSDARG00000018010	crtap	1.9804	0.985789	3.34409	6.36304	0.000105542	0.00952788	1.71285	cartilage associated protein [Source:ZFIN;Acc:ZDB-GENE-040426-2619]
ENSDARG00000013250	tars1	1.97578	0.982422	5.06192	6.08875	0.000148528	0.011194	1.34171	threonyl-tRNA synthetase 1 [Source:ZFIN;Acc:ZDB-GENE-041010-218]
ENSDARG00000018809	abhd3	1.97566	0.982337	4.63853	7.38767	3.19633e-05	0.00658285	2.87188	abhydrolase domain containing 3 [Source:ZFIN;Acc:ZDB-GENE-040912-90]
ENSDARG00000042124	si:dkey-4e7.3	1.97491	0.981786	3.00526	4.99748	0.000639778	0.018413	-0.0584889	si:dkey-4e7.3 [Source:ZFIN;Acc:ZDB-GENE-070912-542]
ENSDARG00000056087	ecrg4a	1.97286	0.980287	2.84641	4.87324	0.000763617	0.0196828	-0.224276	ECRG4 augurin precursor a [Source:NCBI gene;Acc:791762]
ENSDARG00000071601	pvalb9	1.97251	0.980031	4.12225	4.39303	0.00154522	0.0275862	-1.00669	parvalbumin 9 [Source:ZFIN;Acc:ZDB-GENE-030805-4]
ENSDARG00000088686	hist1h2a11	1.97153	0.979319	3.51714	5.4841	0.00032682	0.0141094	0.585031	histone cluster 1 H2A family member 11 [Source:ZFIN;Acc:ZDB-GENE-081205-1]
ENSDARG00000036811	ifrd2	1.97112	0.979017	4.61116	5.18969	0.000488704	0.0165228	0.143999	interferon-related developmental regulator 2 [Source:ZFIN;Acc:ZDB-GENE-040801-140]
ENSDARG00000074191	zgc:172253	1.97012	0.978283	3.27045	4.94352	0.000690694	0.0190041	-0.151113	zgc:172253 [Source:ZFIN;Acc:ZDB-GENE-080215-9]
ENSDARG00000077549	aifm2	1.9688	0.977319	3.26183	5.43995	0.000346875	0.0145178	0.537266	apoptosis inducing factor mitochondria associated 2 [Source:ZFIN;Acc:ZDB-GENE-050506-76]
ENSDARG00000094974	BX530068.1	1.96727	0.976194	1.39649	3.65804	0.00483713	0.0479358	-1.9068	None
ENSDARG00000005485	ucmab	1.96722	0.976156	4.62883	6.18743	0.000131201	0.0106606	1.46891	upper zone of growth plate and cartilage matrix associated b [Source:NCBI gene;Acc:405870]
ENSDARG00000028816	tmed3	1.9669	0.975922	2.88256	3.76066	0.00410723	0.0444971	-1.90318	transmembrane p24 trafficking protein 3 [Source:ZFIN;Acc:ZDB-GENE-030131-8335]
ENSDARG00000035427	surf6	1.96563	0.97499	3.32596	4.19168	0.002097	0.0321824	-1.26866	surfeit 6 [Source:ZFIN;Acc:ZDB-GENE-040426-1333]
ENSDARG00000009401	vcanb	1.96484	0.974413	5.9752	6.26894	0.000118538	0.0100361	1.57282	versican b [Source:ZFIN;Acc:ZDB-GENE-030131-2185]
ENSDARG00000057035	stoml3b	1.96431	0.974021	4.51983	5.22041	0.000468346	0.0163734	0.188729	stomatin (EPB72)-like 3b [Source:ZFIN;Acc:ZDB-GENE-050417-366]
ENSDARG00000019156	haus5	1.96412	0.973886	1.22244	4.69788	0.000983983	0.0221815	-0.378678	HAUS augmin-like complex, subunit 5 [Source:ZFIN;Acc:ZDB-GENE-041114-150]
ENSDARG00000033285	gsto2	1.96276	0.972881	4.71638	3.93297	0.00313011	0.0391214	-1.73965	glutathione S-transferase omega 2 [Source:ZFIN;Acc:ZDB-GENE-041114-67]
ENSDARG00000053990	hmgb2b	1.96219	0.972462	6.40769	5.63547	0.000267008	0.0129966	0.762586	high mobility group box 2b [Source:ZFIN;Acc:ZDB-GENE-040912-122]
ENSDARG00000075482	zgc:173587	1.96176	0.972152	5.46408	4.50015	0.00131661	0.0256924	-0.863668	zgc:173587 [Source:ZFIN;Acc:ZDB-GENE-071004-56]
ENSDARG00000099187	purg	1.95938	0.970394	1.20416	4.07732	0.0025004	0.0351124	-1.26029	purine-rich element binding protein G [Source:ZFIN;Acc:ZDB-GENE-070702-3]
ENSDARG00000020866	apoa4b.2	1.95856	0.969793	7.02687	4.95623	0.000678316	0.018838	-0.168945	apolipoprotein A-IV b, tandem duplicate 2 [Source:ZFIN;Acc:ZDB-GENE-030131-3143]
ENSDARG00000030781	acads	1.95788	0.969292	3.17658	5.34002	0.000397332	0.0154331	0.406248	acyl-CoA dehydrogenase short chain [Source:ZFIN;Acc:ZDB-GENE-040808-64]
ENSDARG00000063518	zgc:153913	1.95661	0.968356	2.45417	4.02672	0.00270437	0.0365283	-1.44802	zgc:153913 [Source:ZFIN;Acc:ZDB-GENE-061103-397]
ENSDARG00000077516	recql4	1.95426	0.966625	1.69386	5.99975	0.000166295	0.011454	1.28925	RecQ helicase-like 4 [Source:ZFIN;Acc:ZDB-GENE-091112-2]
ENSDARG00000075508	si:dkey-108k21.10	1.95387	0.966337	4.25448	4.72754	0.000942378	0.0215648	-0.511493	si:dkey-108k21.10 [Source:ZFIN;Acc:ZDB-GENE-131127-26]
ENSDARG00000013719	gtse1	1.95348	0.966046	1.5906	4.88708	0.000748621	0.0195384	-0.131602	G-2 and S-phase expressed 1 [Source:ZFIN;Acc:ZDB-GENE-050522-493]
ENSDARG00000005254	kdelr2a	1.95304	0.965718	5.791	5.04428	0.000598867	0.0181061	-0.0611497	KDEL endoplasmic reticulum protein retention receptor 2a [Source:NCBI gene;Acc:373129]
ENSDARG00000034855	ccnb3	1.95179	0.964795	1.96498	3.71711	0.00440176	0.0457562	-1.87626	cyclin B3 [Source:ZFIN;Acc:ZDB-GENE-060929-684]
ENSDARG00000055991	hmbsb	1.95111	0.964293	2.64419	4.09052	0.00244994	0.034818	-1.36769	hydroxymethylbilane synthase, b [Source:ZFIN;Acc:ZDB-GENE-050522-491]
ENSDARG00000101378	nadsyn1	1.95075	0.96403	1.63852	3.91088	0.00324036	0.0398106	-1.54446	NAD synthetase 1 [Source:ZFIN;Acc:ZDB-GENE-070615-22]
ENSDARG00000057504	si:dkey-202g17.3	1.95035	0.963731	2.05298	4.76634	0.000890769	0.0210795	-0.323738	si:dkey-202g17.3 [Source:ZFIN;Acc:ZDB-GENE-131127-371]
ENSDARG00000039576	fstl1b	1.9467	0.961029	7.49898	4.79661	0.000852611	0.0206945	-0.394321	follistatin-like 1b [Source:ZFIN;Acc:ZDB-GENE-030131-3029]
ENSDARG00000035631	sdf2l1	1.94393	0.958978	3.02325	6.41178	9.94244e-05	0.0094304	1.77834	stromal cell-derived factor 2-like 1 [Source:ZFIN;Acc:ZDB-GENE-040808-46]
ENSDARG00000057427	sv2ba	1.94174	0.95735	5.74826	4.47296	0.001371	0.0258786	-0.901254	synaptic vesicle glycoprotein 2Ba [Source:ZFIN;Acc:ZDB-GENE-070209-134]
ENSDARG00000074528	unm_sa821	1.94126	0.956993	0.14684	4.3787	0.00157887	0.0278087	-0.812622	un-named sa821 [Source:ZFIN;Acc:ZDB-GENE-120727-16]
ENSDARG00000033376	chchd4a	1.94082	0.956668	1.49033	3.80924	0.00380295	0.0428522	-1.68534	coiled-coil-helix-coiled-coil-helix domain containing 4a [Source:NCBI gene;Acc:445144]
ENSDARG00000037318	ddost	1.93877	0.955139	5.56032	5.83249	0.000206219	0.011982	1.01334	dolichyl-diphosphooligosaccharide--protein glycosyltransferase subunit (non-catalytic) [Source:NCBI gene;Acc:406408]
ENSDARG00000071353		1.93843	0.954889	7.26213	6.03752	0.000158488	0.0112516	1.29415	si:ch211-235e9.8 [Source:ZFIN;Acc:ZDB-GENE-141219-2]
ENSDARG00000112131	zgc:173552	1.93727	0.954026	3.654	3.67849	0.00468154	0.0471167	-2.09829	zgc:173552 [Source:ZFIN;Acc:ZDB-GENE-080220-24]
ENSDARG00000053493	aldh1a2	1.93598	0.953064	4.51428	4.3617	0.0016198	0.02829	-1.06838	aldehyde dehydrogenase 1 family, member A2 [Source:ZFIN;Acc:ZDB-GENE-011010-3]
ENSDARG00000052348	smarca5	1.93337	0.951117	5.03044	5.66318	0.000257398	0.0129109	0.787802	SWI/SNF related, matrix associated, actin dependent regulator of chromatin, subfamily a, member 5 [Source:ZFIN;Acc:ZDB-GENE-021125-1]
ENSDARG00000078592	nomo	1.93204	0.950122	5.64463	7.14306	4.20385e-05	0.00747388	2.60161	nodal modulator [Source:ZFIN;Acc:ZDB-GENE-040826-3]
ENSDARG00000063921	mt-nd5	1.9296	0.948304	10.1057	5.50094	0.0003195	0.014044	0.606927	NADH dehydrogenase subunit 5 [Source:NCBI gene;Acc:140535]
ENSDARG00000103004	tpra	1.92951	0.948237	5.10637	3.73196	0.00429893	0.0453281	-2.06428	translocated promoter region a, nuclear basket protein [Source:ZFIN;Acc:ZDB-GENE-081104-2]
ENSDARG00000080006	tmem41b	1.92943	0.948175	3.1466	4.05086	0.00260495	0.0357957	-1.47249	transmembrane protein 41B [Source:NCBI gene;Acc:561208]
ENSDARG00000036587	cbr1	1.92936	0.948122	3.34341	4.74108	0.000924012	0.0213797	-0.447293	carbonyl reductase 1 [Source:ZFIN;Acc:ZDB-GENE-030902-2]
ENSDARG00000092143	ank1a	1.92845	0.947445	4.57426	4.96569	0.00066927	0.0187117	-0.174097	ankyrin 1, erythrocytic a [Source:ZFIN;Acc:ZDB-GENE-041010-44]
ENSDARG00000070289	si:ch211-113a14.22	1.92723	0.946526	4.50589	4.83052	0.000811926	0.020202	-0.368297	si:ch211-113a14.22 [Source:ZFIN;Acc:ZDB-GENE-121214-203]
ENSDARG00000111619	hist1h4l	1.92577	0.945433	3.60562	4.57386	0.00118038	0.0243156	-0.709105	histone 1, H4, like [Source:ZFIN;Acc:ZDB-GENE-070927-10]
ENSDARG00000073978	crabp2a	1.92442	0.944427	4.2615	6.30776	0.000112977	0.00975428	1.62393	cellular retinoic acid binding protein 2, a [Source:ZFIN;Acc:ZDB-GENE-020320-4]
ENSDARG00000099705	foxred1	1.92429	0.944329	2.92625	5.93651	0.00018031	0.0115762	1.19817	FAD-dependent oxidoreductase domain containing 1 [Source:ZFIN;Acc:ZDB-GENE-080204-64]
ENSDARG00000044299	lmnb1	1.9232	0.943511	5.23478	6.28683	0.000115938	0.0099654	1.59014	lamin B1 [Source:ZFIN;Acc:ZDB-GENE-020424-2]
ENSDARG00000041257	smtnl1	1.92164	0.942339	1.62212	4.69259	0.000991596	0.0222208	-0.40234	smoothelin-like 1 [Source:ZFIN;Acc:ZDB-GENE-050306-23]
ENSDARG00000002830	trmt2a	1.91845	0.939944	2.73302	4.88015	0.000756087	0.0196592	-0.207625	tRNA methyltransferase 2 homolog A [Source:ZFIN;Acc:ZDB-GENE-030131-6876]
ENSDARG00000014963	triap1	1.91646	0.938441	1.14498	4.78207	0.000870722	0.0208903	-0.262304	TP53 regulated inhibitor of apoptosis 1 [Source:ZFIN;Acc:ZDB-GENE-050417-161]
ENSDARG00000070331	muc5.1	1.91505	0.937384	8.32119	3.7251	0.00434614	0.0455698	-2.02802	mucin 5.1, oligomeric mucus/gel-forming [Source:ZFIN;Acc:ZDB-GENE-120822-1]
ENSDARG00000002523	hsdl2	1.91452	0.936984	5.49962	7.82896	1.98204e-05	0.00635256	3.33963	hydroxysteroid dehydrogenase like 2 [Source:NCBI gene;Acc:322347]
ENSDARG00000074908	col6a1	1.91369	0.936353	7.54432	5.54972	0.000299283	0.0135477	0.65989	collagen, type VI, alpha 1 [Source:ZFIN;Acc:ZDB-GENE-070501-6]
ENSDARG00000091511	gpx7	1.91304	0.935863	-0.144192	3.8743	0.00343201	0.0410519	-1.50595	glutathione peroxidase 7 [Source:ZFIN;Acc:ZDB-GENE-050522-419]
ENSDARG00000109646	si:ch211-153a8.4	1.91243	0.935405	2.66184	5.98677	0.000169072	0.0115489	1.26896	si:ch211-153a8.4 [Source:ZFIN;Acc:ZDB-GENE-030131-6830]
ENSDARG00000075261	timp2b	1.90925	0.933006	3.14641	4.48295	0.00135075	0.0257242	-0.814994	TIMP metallopeptidase inhibitor 2b [Source:ZFIN;Acc:ZDB-GENE-040426-2655]
ENSDARG00000042708	tuba8l	1.90884	0.932698	6.54984	6.09193	0.000147933	0.0111897	1.35675	tubulin, alpha 8 like [Source:ZFIN;Acc:ZDB-GENE-030131-9167]
ENSDARG00000087196	fibinb	1.90779	0.931904	4.27682	4.9016	0.000733241	0.0194048	-0.258941	fin bud initiation factor b [Source:NCBI gene;Acc:550571]
ENSDARG00000100259	zgc:171759	1.90722	0.931473	3.73424	6.36905	0.000104765	0.00952788	1.71039	zgc:171759 [Source:ZFIN;Acc:ZDB-GENE-071004-32]
ENSDARG00000007429	ndor1	1.9071	0.931384	1.74327	5.34813	0.000392956	0.0154331	0.478301	NADPH dependent diflavin oxidoreductase 1 [Source:NCBI gene;Acc:393621]
ENSDARG00000103878	anpepb	1.90635	0.930812	7.00477	3.83079	0.00367559	0.0421357	-1.87538	alanyl (membrane) aminopeptidase b [Source:ZFIN;Acc:ZDB-GENE-030131-1253]
ENSDARG00000056167	hspe1	1.90535	0.930055	4.60363	5.77021	0.000223638	0.0121777	0.932947	heat shock 10 protein 1 [Source:ZFIN;Acc:ZDB-GENE-000906-2]
ENSDARG00000079651	si:ch1073-174d20.2	1.90477	0.929617	4.42752	3.71633	0.00440726	0.0457649	-2.07849	si:ch1073-174d20.2 [Source:ZFIN;Acc:ZDB-GENE-121214-51]
ENSDARG00000099123	CU459186.2	1.90467	0.92954	4.27831	3.83753	0.00363669	0.0419955	-1.87879	histone cluster 1 H2A family member 7 [Source:NCBI gene;Acc:100006331]
ENSDARG00000015221	nsrp1	1.90421	0.929193	2.84067	3.87336	0.00343711	0.0410657	-1.72328	nuclear speckle splicing regulatory protein 1 [Source:NCBI gene;Acc:323926]
ENSDARG00000104105	ttf2	1.90416	0.929157	2.43276	4.14901	0.00223881	0.0330985	-1.25971	transcription termination factor, RNA polymerase II [Source:ZFIN;Acc:ZDB-GENE-110411-73]
ENSDARG00000007278	ect2	1.90338	0.928563	2.62702	4.3992	0.00153097	0.0274059	-0.89963	epithelial cell transforming 2 [Source:ZFIN;Acc:ZDB-GENE-040831-2]
ENSDARG00000075677	mrpl17	1.90259	0.927967	3.02171	4.45693	0.0014042	0.0262905	-0.844601	mitochondrial ribosomal protein L17 [Source:ZFIN;Acc:ZDB-GENE-040912-133]
ENSDARG00000012881	slc4a1a	1.90227	0.927721	4.95334	4.02569	0.00270873	0.0365384	-1.59701	solute carrier family 4 member 1a (Diego blood group) [Source:ZFIN;Acc:ZDB-GENE-010525-1]
ENSDARG00000089233	csgalnact1b	1.90105	0.926798	0.292472	4.74887	0.000913626	0.0212862	-0.321005	chondroitin sulfate N-acetylgalactosaminyltransferase 1b [Source:ZFIN;Acc:ZDB-GENE-130530-957]
ENSDARG00000092467	si:ch73-46j18.5	1.90013	0.926099	7.17001	4.35387	0.00163903	0.028541	-1.058	si:ch73-46j18.5 [Source:ZFIN;Acc:ZDB-GENE-030131-7892]
ENSDARG00000063126	gusb	1.89956	0.925663	4.29776	4.20393	0.00205808	0.0319241	-1.30473	glucuronidase, beta [Source:ZFIN;Acc:ZDB-GENE-070705-256]
ENSDARG00000033175	snrpe	1.89822	0.924646	3.49089	4.49332	0.00133005	0.0256924	-0.822765	small nuclear ribonucleoprotein polypeptide E [Source:NCBI gene;Acc:393979]
ENSDARG00000004754	hspa4a	1.898	0.924481	4.69325	4.27695	0.00184137	0.0300809	-1.20296	heat shock protein 4a [Source:ZFIN;Acc:ZDB-GENE-040426-2832]
ENSDARG00000102115	ndufc2	1.89718	0.923856	4.56388	4.5533	0.00121681	0.024657	-0.780076	NADH:ubiquinone oxidoreductase subunit C2 [Source:ZFIN;Acc:ZDB-GENE-050320-87]
ENSDARG00000076411	cavin1a	1.89658	0.923399	3.71147	5.28757	0.000426935	0.0159981	0.308324	caveolae associated protein 1a [Source:ZFIN;Acc:ZDB-GENE-091204-151]
ENSDARG00000103101	si:ch211-235e9.6	1.89557	0.922633	3.32698	4.09918	0.0024174	0.0345597	-1.41175	si:ch211-235e9.6 [Source:ZFIN;Acc:ZDB-GENE-141216-417]
ENSDARG00000101251	ldha	1.89455	0.921853	6.83019	4.36941	0.00160109	0.0280325	-1.03956	lactate dehydrogenase A4 [Source:NCBI gene;Acc:30496]
ENSDARG00000099664	selenof	1.89437	0.921714	4.00917	5.12792	0.00053259	0.0173218	0.0734906	selenoprotein F [Source:NCBI gene;Acc:352923]
ENSDARG00000018178	pgm2	1.89357	0.92111	4.44453	6.78028	6.39174e-05	0.00824001	2.18817	phosphoglucomutase 2 [Source:ZFIN;Acc:ZDB-GENE-040426-2218]
ENSDARG00000041530	ppih	1.89342	0.920996	2.20278	4.59615	0.00114222	0.0238636	-0.577744	peptidylprolyl isomerase H (cyclophilin H) [Source:ZFIN;Acc:ZDB-GENE-040625-127]
ENSDARG00000053087	mthfr	1.89312	0.920764	4.86303	6.74165	6.68956e-05	0.00829638	2.13972	methylenetetrahydrofolate reductase (NAD(P)H) [Source:ZFIN;Acc:ZDB-GENE-041111-215]
ENSDARG00000075422	MRPL49	1.892	0.919914	1.36941	4.55843	0.0012076	0.0246117	-0.578174	mitochondrial ribosomal protein L49 [Source:NCBI gene;Acc:558658]
ENSDARG00000069045	chtf8	1.89174	0.91971	1.1651	4.01943	0.00273517	0.0367134	-1.34339	CTF8, chromosome transmission fidelity factor 8 homolog (S. cerevisiae) [Source:ZFIN;Acc:ZDB-GENE-050419-148]
ENSDARG00000045257	decr2	1.89167	0.919661	2.96997	5.94892	0.000177463	0.0115762	1.21222	2,4-dienoyl CoA reductase 2, peroxisomal [Source:NCBI gene;Acc:406623]
ENSDARG00000071211	C11H1orf50	1.89137	0.919431	3.15787	3.70142	0.00451328	0.0461454	-2.02338	zgc:112255 [Source:NCBI gene;Acc:553695]
ENSDARG00000098591	tubb2b	1.88966	0.918128	7.33185	5.77947	0.000220951	0.0121587	0.96248	tubulin, beta 2b [Source:ZFIN;Acc:ZDB-GENE-030131-722]
ENSDARG00000023587	kcnk5a	1.88928	0.917839	1.50612	4.2282	0.00198321	0.0314187	-1.06082	potassium channel, subfamily K, member 5a [Source:ZFIN;Acc:ZDB-GENE-051113-112]
ENSDARG00000105482	hist1h4l	1.88835	0.917126	3.0225	5.6553	0.000260094	0.0129109	0.833382	histone 1, H4, like [Source:ZFIN;Acc:ZDB-GENE-070927-10]
ENSDARG00000034771	rab13	1.88826	0.917059	2.93942	4.4268	0.0014689	0.0268731	-0.88346	RAB13, member RAS oncogene family [Source:NCBI gene;Acc:373105]
ENSDARG00000109370	hist1h2ba	1.88746	0.916447	4.13223	4.88229	0.000753772	0.0196235	-0.281904	histone cluster 1, H2ba [Source:ZFIN;Acc:ZDB-GENE-131127-89]
ENSDARG00000105430	si:ch73-368j24.11	1.88682	0.915954	4.86652	4.68791	0.000998403	0.022283	-0.584365	si:ch73-368j24.11 [Source:ZFIN;Acc:ZDB-GENE-160113-46]
ENSDARG00000103443	vwde	1.88631	0.915565	3.0686	4.8141	0.000831369	0.0203451	-0.324406	von Willebrand factor D and EGF domains [Source:ZFIN;Acc:ZDB-GENE-060929-1226]
ENSDARG00000029473	gstm.2	1.886	0.91533	1.52209	3.92414	0.0031737	0.039507	-1.51427	glutathione S-transferase mu tandem duplicate 2 [Source:ZFIN;Acc:ZDB-GENE-080218-30]
ENSDARG00000035993	sumo3b	1.88356	0.913458	4.37706	4.6668	0.00102967	0.0226169	-0.60608	small ubiquitin like modifier 3b [Source:NCBI gene;Acc:436950]
ENSDARG00000037009	banf1	1.88321	0.913193	5.06179	4.96836	0.000666737	0.0187089	-0.175838	barrier to autointegration factor 1 [Source:NCBI gene;Acc:334717]
ENSDARG00000012453	rnls	1.88301	0.913038	2.24796	5.63358	0.000267677	0.0129966	0.834274	renalase, FAD-dependent amine oxidase [Source:ZFIN;Acc:ZDB-GENE-040718-351]
ENSDARG00000039880	arpp19b	1.88172	0.912052	3.32124	5.47676	0.000330066	0.0141853	0.58344	cAMP-regulated phosphoprotein 19b [Source:ZFIN;Acc:ZDB-GENE-040426-930]
ENSDARG00000058318	c1qtnf9	1.8798	0.910583	2.22964	4.99071	0.000645942	0.0184544	-0.0217461	C1q and TNF related 9 [Source:ZFIN;Acc:ZDB-GENE-080303-33]
ENSDARG00000073699	col9a1a	1.87945	0.910312	6.99002	7.03236	4.76949e-05	0.00752931	2.48306	collagen, type IX, alpha 1a [Source:ZFIN;Acc:ZDB-GENE-080721-25]
ENSDARG00000077139	col6a3	1.87792	0.909139	7.42698	6.92985	5.36766e-05	0.00765654	2.3683	collagen, type VI, alpha 3 [Source:ZFIN;Acc:ZDB-GENE-070501-8]
ENSDARG00000060298	nin	1.87693	0.908375	3.25939	8.10951	1.47819e-05	0.00613062	3.61169	ninein (GSK3B interacting protein) [Source:ZFIN;Acc:ZDB-GENE-070725-1]
ENSDARG00000108475	otos	1.8763	0.90789	4.17281	7.90464	1.82985e-05	0.00635256	3.41757	otospiralin [Source:ZFIN;Acc:ZDB-GENE-120601-1]
ENSDARG00000019877	rbks	1.87271	0.905129	1.4274	5.66855	0.000255579	0.0129109	0.882308	ribokinase [Source:ZFIN;Acc:ZDB-GENE-040625-112]
ENSDARG00000007697	fabp7a	1.87147	0.90417	6.37518	4.31741	0.00173184	0.0292165	-1.12709	fatty acid binding protein 7, brain, a [Source:ZFIN;Acc:ZDB-GENE-000627-1]
ENSDARG00000052402	dnmt3ba	1.86852	0.901899	5.28941	5.97603	0.000171408	0.0115761	1.19745	DNA (cytosine-5-)-methyltransferase 3 beta, duplicate a [Source:ZFIN;Acc:ZDB-GENE-050314-4]
ENSDARG00000044135	cenpp	1.86806	0.901538	0.809196	5.67349	0.00025392	0.0129109	0.853788	centromere protein P [Source:NCBI gene;Acc:445161]
ENSDARG00000005216	zgc:158328	1.86661	0.900424	2.39049	5.24809	0.000450773	0.0161184	0.321459	zgc:158328 [Source:ZFIN;Acc:ZDB-GENE-070112-1202]
ENSDARG00000102478	ADAMTS7	1.86601	0.899958	2.94243	4.48226	0.00135214	0.0257242	-0.801501	ADAM metallopeptidase with thrombospondin type 1 motif 7 [Source:NCBI gene;Acc:560364]
ENSDARG00000021233	pgls	1.86593	0.899893	1.8375	4.61123	0.00111714	0.0235915	-0.530529	6-phosphogluconolactonase [Source:ZFIN;Acc:ZDB-GENE-040822-9]
ENSDARG00000098194	SLC39A11	1.86518	0.899316	0.816309	4.21304	0.00202963	0.0317424	-1.04394	solute carrier family 39 member 11 [Source:HGNC Symbol;Acc:HGNC:14463]
ENSDARG00000000442	slc39a13	1.86456	0.898838	3.38089	4.20789	0.00204568	0.0318266	-1.24833	solute carrier family 39 member 13 [Source:NCBI gene;Acc:368686]
ENSDARG00000003061	cd276	1.86184	0.896733	2.69893	6.40092	0.000100754	0.0094304	1.77029	CD276 molecule [Source:ZFIN;Acc:ZDB-GENE-070112-452]
ENSDARG00000054606	mrpl1	1.86183	0.896718	1.96403	4.32906	0.00170157	0.0289406	-0.949357	mitochondrial ribosomal protein L1 [Source:ZFIN;Acc:ZDB-GENE-060526-311]
ENSDARG00000074807	tbrg4	1.86149	0.896457	3.67031	5.04664	0.000596883	0.0180988	-0.0268715	transforming growth factor beta regulator 4 [Source:ZFIN;Acc:ZDB-GENE-091020-8]
ENSDARG00000001557	tomm34	1.8614	0.896385	2.74364	4.52299	0.0012727	0.0252127	-0.726086	translocase of outer mitochondrial membrane 34 [Source:ZFIN;Acc:ZDB-GENE-030131-2081]
ENSDARG00000039424	snrpb2	1.85915	0.894641	2.69651	4.64193	0.00106789	0.0231146	-0.548125	small nuclear ribonucleoprotein polypeptide B2 [Source:ZFIN;Acc:ZDB-GENE-060616-2]
ENSDARG00000008306	rdh5	1.859	0.894531	2.9835	4.17726	0.00214385	0.0324793	-1.26505	retinol dehydrogenase 5 (11-cis/9-cis) [Source:ZFIN;Acc:ZDB-GENE-050208-411]
ENSDARG00000020676	dpp3	1.85893	0.894469	4.27041	4.77532	0.000879271	0.0209985	-0.443009	dipeptidyl-peptidase 3 [Source:ZFIN;Acc:ZDB-GENE-030131-1247]
ENSDARG00000026369	dbi	1.85885	0.894411	5.92242	3.70205	0.00450871	0.0461454	-2.10268	diazepam binding inhibitor (GABA receptor modulator, acyl-CoA binding protein) [Source:ZFIN;Acc:ZDB-GENE-040426-1861]
ENSDARG00000062501	hhipl1	1.85832	0.894002	2.83966	6.16977	0.000134134	0.0107402	1.48992	HHIP-like 1 [Source:ZFIN;Acc:ZDB-GENE-090306-3]
ENSDARG00000101975	si:dkey-225f5.4	1.85784	0.893626	1.35513	4.02154	0.00272621	0.0366804	-1.35459	si:dkey-225f5.4 [Source:ZFIN;Acc:ZDB-GENE-030131-305]
ENSDARG00000030756	dnmt1	1.85642	0.892525	5.38841	6.79327	6.29494e-05	0.00818381	2.20021	DNA (cytosine-5-)-methyltransferase 1 [Source:ZFIN;Acc:ZDB-GENE-990714-15]
ENSDARG00000029057	tm6sf2	1.85571	0.891972	1.5172	3.72301	0.00436062	0.0456035	-1.82126	transmembrane 6 superfamily member 2 [Source:ZFIN;Acc:ZDB-GENE-060503-338]
ENSDARG00000053405	sord	1.85521	0.891585	2.92427	4.35933	0.0016256	0.0283675	-0.984003	sorbitol dehydrogenase [Source:ZFIN;Acc:ZDB-GENE-040426-1231]
ENSDARG00000099774	cyb5b	1.85496	0.891388	3.7905	5.2014	0.000480834	0.0164378	0.185027	cytochrome b5 type B [Source:ZFIN;Acc:ZDB-GENE-040426-2614]
ENSDARG00000097473	zgc:113340	1.85465	0.891149	0.944325	4.26873	0.00186451	0.0302525	-0.969718	zgc:113340 [Source:ZFIN;Acc:ZDB-GENE-050327-34]
ENSDARG00000104722	myl2a	1.85451	0.891034	2.8923	3.66175	0.00480852	0.0477888	-2.06229	myosin, light chain 2a, regulatory, cardiac, slow [Source:ZFIN;Acc:ZDB-GENE-120917-2]
ENSDARG00000006818	urod	1.85393	0.890586	2.31417	4.38061	0.00157433	0.0277979	-0.902443	uroporphyrinogen decarboxylase [Source:NCBI gene;Acc:30617]
ENSDARG00000076332	si:ch211-159i8.4	1.8527	0.889633	4.9227	3.87595	0.00342309	0.0410126	-1.83423	si:ch211-159i8.4 [Source:ZFIN;Acc:ZDB-GENE-141215-7]
ENSDARG00000030844	klf11a	1.85244	0.889427	4.24668	6.25099	0.000121208	0.0102075	1.55356	Kruppel-like factor 11a [Source:ZFIN;Acc:ZDB-GENE-030131-3568]
ENSDARG00000022020	focad	1.85227	0.889297	2.23608	4.43288	0.00145559	0.0267529	-0.818674	focadhesin [Source:ZFIN;Acc:ZDB-GENE-080213-1]
ENSDARG00000103404	uchl5	1.85207	0.889142	3.74793	5.90098	0.00018874	0.0116267	1.12415	ubiquitin carboxyl-terminal hydrolase L5 [Source:ZFIN;Acc:ZDB-GENE-040426-2051]
ENSDARG00000105258	cep72	1.85168	0.888837	0.414285	4.40525	0.00151712	0.027299	-0.771254	centrosomal protein 72 [Source:NCBI gene;Acc:553488]
ENSDARG00000038056	fgfbp2b	1.85068	0.888053	4.34917	8.80226	7.40059e-06	0.00530826	4.2884	fibroblast growth factor binding protein 2b [Source:ZFIN;Acc:ZDB-GENE-070410-95]
ENSDARG00000005576	mphosph8	1.85035	0.887797	5.43687	3.93959	0.00309786	0.0388418	-1.73178	M-phase phosphoprotein 8 [Source:ZFIN;Acc:ZDB-GENE-050309-191]
ENSDARG00000026723	syncripl	1.84957	0.887194	4.90827	3.79152	0.00391111	0.0435286	-1.96886	synaptotagmin binding, cytoplasmic RNA interacting protein, like [Source:ZFIN;Acc:ZDB-GENE-030131-3104]
ENSDARG00000062487	si:dkey-6n6.1	1.84846	0.886321	3.45158	4.41472	0.00149572	0.0271252	-0.938668	si:dkey-6n6.1 [Source:ZFIN;Acc:ZDB-GENE-060503-80]
ENSDARG00000092383	snorc	1.84683	0.885053	2.36644	4.85446	0.000784459	0.0199645	-0.220639	secondary ossification center associated regulator of chondrocyte maturation [Source:ZFIN;Acc:ZDB-GENE-070912-635]
ENSDARG00000111877	bcl7ba	1.84563	0.884115	2.44378	5.75438	0.000228316	0.0122606	0.982488	BAF chromatin remodeling complex subunit BCL7B a [Source:NCBI gene;Acc:406444]
ENSDARG00000045676	calua	1.84476	0.883436	4.24479	4.76322	0.000894812	0.0211271	-0.460059	calumenin a [Source:NCBI gene;Acc:415241]
ENSDARG00000045051	slc16a3	1.84403	0.882859	4.44833	3.69261	0.00457715	0.0464593	-2.11819	solute carrier family 16 member 3 [Source:ZFIN;Acc:ZDB-GENE-030131-5487]
ENSDARG00000016855	sf3b5	1.84308	0.88212	2.40642	4.0725	0.00251912	0.0351313	-1.37478	splicing factor 3b, subunit 5 [Source:ZFIN;Acc:ZDB-GENE-040718-181]
ENSDARG00000058297	timm13	1.84051	0.880108	4.03738	4.89646	0.000738648	0.0194238	-0.258251	translocase of inner mitochondrial membrane 13 homolog (yeast) [Source:NCBI gene;Acc:436738]
ENSDARG00000023712	mao	1.8394	0.879233	6.28116	4.84945	0.000790132	0.0199645	-0.33435	monoamine oxidase [Source:NCBI gene;Acc:404730]
ENSDARG00000098153	lhfpl2b	1.83797	0.87811	1.95854	3.96541	0.0029753	0.0381091	-1.49489	LHFPL tetraspan subfamily member 2b [Source:ZFIN;Acc:ZDB-GENE-050417-10]
ENSDARG00000043554	mrpl40	1.83514	0.875887	2.80685	5.00155	0.000636107	0.018413	-0.0416454	mitochondrial ribosomal protein L40 [Source:ZFIN;Acc:ZDB-GENE-040912-37]
ENSDARG00000097683	sptbn5	1.83499	0.875772	5.31242	4.63942	0.00107183	0.0231517	-0.65722	spectrin, beta, non-erythrocytic 5 [Source:ZFIN;Acc:ZDB-GENE-131121-26]
ENSDARG00000078363	mcoln3a	1.83481	0.875631	0.641775	3.83888	0.00362897	0.0419752	-1.57629	mucolipin 3a [Source:ZFIN;Acc:ZDB-GENE-121116-4]
ENSDARG00000070297	CR354435.1	1.83477	0.875602	3.0976	3.65475	0.00486263	0.0481197	-2.09291	si:ch211-113a14.28 [Source:NCBI gene;Acc:561322]
ENSDARG00000044074	loxl2b	1.83471	0.875555	4.70315	3.8209	0.0037335	0.0424024	-1.91917	lysyl oxidase-like 2b [Source:NCBI gene;Acc:791144]
ENSDARG00000039429	adka	1.83394	0.874944	5.31061	4.8735	0.000763325	0.0196828	-0.312809	adenosine kinase a [Source:ZFIN;Acc:ZDB-GENE-030425-3]
ENSDARG00000004939	mtdhb	1.83392	0.874933	4.02587	5.66838	0.000255639	0.0129109	0.811263	metadherin b [Source:ZFIN;Acc:ZDB-GENE-090929-2]
ENSDARG00000005619	nek2	1.83379	0.874831	1.17666	4.35509	0.00163602	0.0285254	-0.857161	NIMA-related kinase 2 [Source:ZFIN;Acc:ZDB-GENE-040426-752]
ENSDARG00000038917	rad50	1.83346	0.874568	3.35414	4.97679	0.000658811	0.0186397	-0.109687	RAD50 homolog, double strand break repair protein [Source:ZFIN;Acc:ZDB-GENE-050506-110]
ENSDARG00000038186	zgc:103564	1.83301	0.874218	-0.25001	3.78185	0.0039715	0.0438721	-1.63515	zgc:103564 [Source:NCBI gene;Acc:492461]
ENSDARG00000079009	abca1b	1.83263	0.873916	6.84229	4.32996	0.00169926	0.0289406	-1.09937	ATP-binding cassette, sub-family A (ABC1), member 1B [Source:ZFIN;Acc:ZDB-GENE-030131-9826]
ENSDARG00000055053	itih1	1.83172	0.8732	2.61523	5.89002	0.000191428	0.0116267	1.14896	inter-alpha-trypsin inhibitor heavy chain 1 [Source:ZFIN;Acc:ZDB-GENE-130530-650]
ENSDARG00000105037	snrpf	1.83008	0.871909	3.26446	3.84824	0.00357577	0.0416771	-1.79997	small nuclear ribonucleoprotein polypeptide F [Source:ZFIN;Acc:ZDB-GENE-040930-9]
ENSDARG00000045129	fkbp10b	1.82991	0.871776	3.21043	5.1603	0.000509082	0.0168621	0.15624	FKBP prolyl isomerase 10b [Source:ZFIN;Acc:ZDB-GENE-030131-3101]
ENSDARG00000045555	sco2	1.82983	0.871711	1.1006	3.86366	0.00348995	0.0413923	-1.57033	SCO cytochrome c oxidase assembly protein 2 [Source:NCBI gene;Acc:606683]
ENSDARG00000054911	tmsb	1.82972	0.871626	2.66443	3.70684	0.00447441	0.0460846	-1.96896	thymosin, beta [Source:NCBI gene;Acc:402820]
ENSDARG00000102806	zgc:112234	1.82913	0.871161	3.26578	4.52583	0.00126734	0.0251785	-0.760153	zgc:112234 [Source:NCBI gene;Acc:554097]
ENSDARG00000026225	nsd2	1.8279	0.870189	4.49017	7.47734	2.89564e-05	0.00658285	2.96923	nuclear receptor binding SET domain protein 2 [Source:ZFIN;Acc:ZDB-GENE-030131-2581]
ENSDARG00000095046	pold2	1.82576	0.868494	1.71398	5.27783	0.000432684	0.0160361	0.386886	polymerase (DNA directed), delta 2, regulatory subunit [Source:ZFIN;Acc:ZDB-GENE-030616-157]
ENSDARG00000036995	lsm6	1.82544	0.868241	2.5844	4.0211	0.00272808	0.0366819	-1.4704	LSM6 homolog, U6 small nuclear RNA and mRNA degradation associated [Source:ZFIN;Acc:ZDB-GENE-040625-50]
ENSDARG00000013004	tdg.1	1.82349	0.866704	4.25972	4.20547	0.00205326	0.0319003	-1.30152	thymine DNA glycosylase, tandem duplicate 1 [Source:ZFIN;Acc:ZDB-GENE-050522-44]
ENSDARG00000016598	ckmt1	1.82315	0.86643	6.49464	4.09007	0.00245163	0.034818	-1.47615	creatine kinase, mitochondrial 1 [Source:ZFIN;Acc:ZDB-GENE-030131-611]
ENSDARG00000060656	si:ch211-10a23.2	1.82179	0.865356	3.01119	4.43588	0.00144908	0.0267456	-0.876335	si:ch211-10a23.2 [Source:ZFIN;Acc:ZDB-GENE-090313-9]
ENSDARG00000063895	mt-nd1	1.82151	0.865138	10.1637	4.49098	0.00133469	0.0257063	-0.828031	NADH dehydrogenase subunit 1 [Source:NCBI gene;Acc:140531]
ENSDARG00000043079	MMP23B	1.82097	0.864704	0.559567	3.64212	0.00496198	0.0486549	-1.86142	matrix metallopeptidase 23ba [Source:NCBI gene;Acc:101882601]
ENSDARG00000071774	eef1e1	1.82058	0.864397	2.45986	4.05829	0.00257514	0.0356628	-1.40178	eukaryotic translation elongation factor 1 epsilon 1 [Source:ZFIN;Acc:ZDB-GENE-030131-4949]
ENSDARG00000056722	cd99l2	1.82032	0.864194	6.87942	5.25617	0.000445782	0.0161184	0.252773	CD99 molecule-like 2 [Source:NCBI gene;Acc:323266]
ENSDARG00000071871	glod5	1.81922	0.863322	1.82582	3.87011	0.00345473	0.0411109	-1.62757	glyoxalase domain containing 5 [Source:NCBI gene;Acc:553706]
ENSDARG00000057114	hpf1	1.81879	0.86298	2.88434	4.48568	0.00134527	0.0257242	-0.792378	histone PARylation factor 1 [Source:NCBI gene;Acc:100002184]
ENSDARG00000040440	snrpd2	1.81839	0.862662	3.87995	4.46943	0.00137824	0.0259446	-0.881431	small nuclear ribonucleoprotein D2 polypeptide [Source:ZFIN;Acc:ZDB-GENE-040914-10]
ENSDARG00000098535	BX004823.1	1.81835	0.862628	0.863094	3.7594	0.00411546	0.0445313	-1.70774	None
ENSDARG00000092155	apoc2	1.81781	0.862202	6.6278	3.82487	0.00371011	0.0423103	-1.89164	apolipoprotein C-II [Source:ZFIN;Acc:ZDB-GENE-030131-2168]
ENSDARG00000100596	si:ch73-43g23.1	1.8169	0.861481	6.10308	3.67954	0.00467365	0.0471003	-2.13521	si:ch73-43g23.1 [Source:ZFIN;Acc:ZDB-GENE-041111-305]
ENSDARG00000093628	s100a11	1.81649	0.861152	2.95598	4.58631	0.0011589	0.0240343	-0.648904	S100 calcium binding protein A11 [Source:ZFIN;Acc:ZDB-GENE-070717-5]
ENSDARG00000087198	cthrc1a	1.81329	0.858612	2.60809	6.80634	6.19906e-05	0.00810986	2.23717	collagen triple helix repeat containing 1a [Source:ZFIN;Acc:ZDB-GENE-040808-22]
ENSDARG00000019529	parp1	1.81275	0.858178	5.00784	5.65934	0.000258709	0.0129109	0.781905	poly (ADP-ribose) polymerase 1 [Source:ZFIN;Acc:ZDB-GENE-030131-3955]
ENSDARG00000101481	rbp5	1.81185	0.857467	3.98858	5.68147	0.000251259	0.0129109	0.829682	retinol binding protein 1a, cellular [Source:ZFIN;Acc:ZDB-GENE-020320-1]
ENSDARG00000057435	amacr	1.81125	0.856986	1.76212	4.12277	0.00233104	0.0337425	-1.23902	alpha-methylacyl-CoA racemase [Source:ZFIN;Acc:ZDB-GENE-050522-484]
ENSDARG00000039020	fbxo5	1.81099	0.856778	1.3812	4.63079	0.00108548	0.0233981	-0.477782	F-box protein 5 [Source:NCBI gene;Acc:445392]
ENSDARG00000114169	CR354435.2	1.80983	0.855858	2.98674	3.63276	0.00503701	0.049167	-2.11799	Histone H3.2 [Source:UniProtKB/Swiss-Prot;Acc:Q4QRF4]
ENSDARG00000058463	ndufab1a	1.80971	0.855758	4.18417	4.07231	0.00251987	0.0351313	-1.5056	NADH:ubiquinone oxidoreductase subunit AB1a [Source:ZFIN;Acc:ZDB-GENE-040801-1]
ENSDARG00000036005	pitpnb	1.80818	0.854536	3.08053	5.27149	0.000436474	0.0160692	0.316512	phosphatidylinositol transfer protein, beta [Source:ZFIN;Acc:ZDB-GENE-040426-895]
ENSDARG00000104696	apooa	1.80812	0.854487	2.24969	4.83274	0.000809339	0.0201696	-0.243962	apolipoprotein O, a [Source:NCBI gene;Acc:641319]
ENSDARG00000030156	naglu	1.8078	0.854236	1.63442	3.8566	0.00352899	0.0414969	-1.62881	N-acetylglucosaminidase, alpha [Source:ZFIN;Acc:ZDB-GENE-100726-2]
ENSDARG00000042876	abracl	1.80775	0.854194	3.73382	5.08815	0.000563061	0.0175596	0.0283741	ABRA C-terminal like [Source:NCBI gene;Acc:336650]
ENSDARG00000101624	lmnb2	1.80757	0.85405	7.0243	5.92541	0.000182899	0.0115762	1.1492	lamin B2 [Source:ZFIN;Acc:ZDB-GENE-990630-13]
ENSDARG00000105718	CABZ01068273.1	1.80709	0.853665	1.1099	3.71221	0.00443629	0.0459446	-1.79843	None
ENSDARG00000063624	gfm1	1.80612	0.852897	3.45345	5.60076	0.000279596	0.0132783	0.742562	G elongation factor, mitochondrial 1 [Source:NCBI gene;Acc:561840]
ENSDARG00000044540	fkbp2	1.8058	0.852634	3.50944	4.18036	0.00213368	0.0323725	-1.30023	FKBP prolyl isomerase 2 [Source:ZFIN;Acc:ZDB-GENE-040912-126]
ENSDARG00000004232	dlb	1.80265	0.850123	3.68802	6.19169	0.000130505	0.0106456	1.49315	deltaB [Source:NCBI gene;Acc:30141]
ENSDARG00000044090	zmpste24	1.80215	0.849717	4.30627	5.26915	0.000437884	0.0160872	0.260438	zinc metallopeptidase, STE24 homolog [Source:ZFIN;Acc:ZDB-GENE-030131-6312]
ENSDARG00000062688	gpnmb	1.80181	0.84945	5.96808	5.3477	0.000393191	0.0154331	0.366652	glycoprotein (transmembrane) nmb [Source:ZFIN;Acc:ZDB-GENE-060503-106]
ENSDARG00000061201	acsf2	1.79901	0.847199	5.42798	5.26151	0.000442515	0.0161184	0.240511	acyl-CoA synthetase family member 2 [Source:NCBI gene;Acc:751707]
ENSDARG00000105350	si:ch1073-153i20.4	1.79804	0.846426	4.10467	4.64483	0.00106334	0.0230402	-0.629724	si:ch1073-153i20.4 [Source:ZFIN;Acc:ZDB-GENE-160113-41]
ENSDARG00000111396	zgc:173552	1.79707	0.84565	4.14554	3.6251	0.00509924	0.049478	-2.21465	zgc:173552 [Source:ZFIN;Acc:ZDB-GENE-080220-24]
ENSDARG00000036721	tomm40l	1.79512	0.844082	3.45384	6.52962	8.61672e-05	0.00923899	1.90931	translocase of outer mitochondrial membrane 40 homolog, like [Source:ZFIN;Acc:ZDB-GENE-040426-2319]
ENSDARG00000039390	sdhaf4	1.79508	0.844048	1.96554	4.03398	0.00267407	0.0363076	-1.39216	succinate dehydrogenase complex assembly factor 4 [Source:ZFIN;Acc:ZDB-GENE-040724-116]
ENSDARG00000026376	aco1	1.79456	0.843629	5.41694	6.15295	0.000136994	0.0108474	1.42301	aconitase 1, soluble [Source:ZFIN;Acc:ZDB-GENE-031118-76]
ENSDARG00000061621	them4	1.79453	0.843607	2.37558	4.91745	0.000716833	0.019141	-0.133339	thioesterase superfamily member 4 [Source:ZFIN;Acc:ZDB-GENE-070112-982]
ENSDARG00000078941	ano9a	1.79452	0.843598	5.24555	3.72489	0.00434756	0.0455698	-2.0764	anoctamin 9a [Source:ZFIN;Acc:ZDB-GENE-071004-46]
ENSDARG00000057751	zbtb47a	1.79239	0.841887	0.523942	4.22396	0.00199608	0.0315265	-1.02117	zinc finger and BTB domain containing 47a [Source:ZFIN;Acc:ZDB-GENE-081104-121]
ENSDARG00000025089	loxl4	1.79223	0.841753	4.15598	4.7522	0.000909218	0.0212741	-0.473376	lysyl oxidase-like 4 [Source:ZFIN;Acc:ZDB-GENE-080722-19]
ENSDARG00000006003	mycla	1.79208	0.841632	2.59115	4.07473	0.00251047	0.0351192	-1.38879	MYCL proto-oncogene, bHLH transcription factor a [Source:NCBI gene;Acc:405873]
ENSDARG00000096995	fbxl22	1.78983	0.839822	1.29768	3.82073	0.00373449	0.0424024	-1.65165	F-box and leucine-rich repeat protein 22 [Source:ZFIN;Acc:ZDB-GENE-050227-1]
ENSDARG00000042630	hebp2	1.78935	0.839435	4.53722	4.74872	0.000913829	0.0212862	-0.490442	heme binding protein 2 [Source:ZFIN;Acc:ZDB-GENE-040426-914]
ENSDARG00000116491	h2az2b	1.78849	0.838742	5.11733	4.90481	0.000729881	0.0193651	-0.268429	H2A.Z variant histone 2b [Source:ZFIN;Acc:ZDB-GENE-050506-24]
ENSDARG00000001873	phgdh	1.78796	0.838315	3.67379	4.92256	0.000711627	0.0191235	-0.204565	phosphoglycerate dehydrogenase [Source:ZFIN;Acc:ZDB-GENE-030131-647]
ENSDARG00000011510	rcc2	1.78783	0.838213	5.70948	6.10613	0.000145306	0.0110715	1.3662	regulator of chromosome condensation 2 [Source:NCBI gene;Acc:406455]
ENSDARG00000074012	si:ch1073-159d7.7	1.78767	0.838081	3.81345	3.8472	0.00358166	0.0416911	-1.84124	si:ch1073-159d7.7 [Source:ZFIN;Acc:ZDB-GENE-160113-58]
ENSDARG00000076283	snrpd3l	1.7866	0.837215	3.09918	4.35085	0.00164652	0.028541	-1.01096	small nuclear ribonucleoprotein D3 polypeptide, like [Source:ZFIN;Acc:ZDB-GENE-030131-5219]
ENSDARG00000045493	slc35e3	1.7855	0.836326	2.14822	4.11195	0.00237024	0.0340964	-1.29129	solute carrier family 35 member E3 [Source:NCBI gene;Acc:563675]
ENSDARG00000028327	gmfb	1.78495	0.835884	5.0451	4.70999	0.000966754	0.0219296	-0.553609	glia maturation factor, beta [Source:ZFIN;Acc:ZDB-GENE-040426-2114]
ENSDARG00000003938	rpa1	1.78378	0.834937	4.82534	5.26127	0.000442661	0.0161184	0.239572	replication protein A1 [Source:NCBI gene;Acc:327491]
ENSDARG00000057529	itpa	1.78287	0.834199	1.52022	4.19006	0.00210222	0.0321824	-1.11899	inosine triphosphatase (nucleoside triphosphate pyrophosphatase) [Source:NCBI gene;Acc:557834]
ENSDARG00000003854	acsl1b	1.78207	0.833551	6.34626	5.46393	0.000335823	0.0142383	0.531134	acyl-CoA synthetase long chain family member 1b [Source:ZFIN;Acc:ZDB-GENE-040801-88]
ENSDARG00000023299	snu13b	1.78134	0.832965	4.14457	4.60484	0.00112769	0.0237517	-0.691155	SNU13 homolog, small nuclear ribonucleoprotein b (U4/U6.U5) [Source:ZFIN;Acc:ZDB-GENE-030131-9670]
ENSDARG00000016733	psat1	1.78013	0.831985	3.43409	4.92057	0.00071365	0.0191235	-0.194748	phosphoserine aminotransferase 1 [Source:ZFIN;Acc:ZDB-GENE-030131-5723]
ENSDARG00000010958	glmnb	1.77953	0.831494	2.59462	4.11984	0.00234159	0.0338716	-1.32052	glomulin, FKBP associated protein b [Source:ZFIN;Acc:ZDB-GENE-080723-14]
ENSDARG00000029866	slc6a14	1.77941	0.831397	1.14783	4.4228	0.00147772	0.0269402	-0.760032	solute carrier family 6 member 14 [Source:ZFIN;Acc:ZDB-GENE-130411-2]
ENSDARG00000017775	atp5mc3a	1.7779	0.830176	6.23702	4.52056	0.00127729	0.0252329	-0.821284	ATP synthase membrane subunit c locus 3a [Source:ZFIN;Acc:ZDB-GENE-040426-857]
ENSDARG00000091792	akap12a	1.77663	0.829143	5.72573	5.65879	0.000258897	0.0129109	0.785273	A kinase (PRKA) anchor protein 12a [Source:ZFIN;Acc:ZDB-GENE-110310-3]
ENSDARG00000078759	dna2	1.77644	0.828985	2.36161	5.41739	0.000357631	0.0146262	0.548293	DNA replication helicase/nuclease 2 [Source:ZFIN;Acc:ZDB-GENE-090313-71]
ENSDARG00000037966	thoc6	1.77618	0.828777	1.0521	3.64087	0.00497195	0.0486689	-1.90192	THO complex 6 [Source:NCBI gene;Acc:100004014]
ENSDARG00000008840	hmbsa	1.77567	0.828364	2.46636	3.95019	0.00304692	0.0384842	-1.56954	hydroxymethylbilane synthase a [Source:ZFIN;Acc:ZDB-GENE-040426-1375]
ENSDARG00000101249	zgc:165555	1.77516	0.827951	4.94357	3.81205	0.00378608	0.042744	-1.93701	zgc:165555 [Source:ZFIN;Acc:ZDB-GENE-070620-17]
ENSDARG00000092170	apoc1	1.773	0.82619	7.62288	4.24826	0.00192347	0.0308328	-1.21406	apolipoprotein C-I [Source:ZFIN;Acc:ZDB-GENE-030131-1074]
ENSDARG00000062446	neurl2	1.77267	0.825923	1.44848	3.78543	0.003949	0.0438331	-1.71999	neuralized E3 ubiquitin protein ligase 2 [Source:ZFIN;Acc:ZDB-GENE-070410-31]
ENSDARG00000042469	ndufa12	1.772	0.825375	3.98803	4.73022	0.000938707	0.0215519	-0.499016	NADH:ubiquinone oxidoreductase subunit A12 [Source:ZFIN;Acc:ZDB-GENE-050828-1]
ENSDARG00000056743	cavin4b	1.77163	0.825074	5.7563	5.46444	0.000335592	0.0142383	0.523774	caveolae associated protein 4b [Source:ZFIN;Acc:ZDB-GENE-041212-87]
ENSDARG00000091726	aebp1	1.77129	0.824803	4.16638	3.78308	0.00396377	0.0438612	-1.96253	AE binding protein 1 [Source:ZFIN;Acc:ZDB-GENE-030131-2390]
ENSDARG00000063922	mt-nd6	1.77109	0.824639	8.3426	5.40876	0.000361839	0.0146956	0.474625	NADH dehydrogenase subunit 6 [Source:NCBI gene;Acc:140536]
ENSDARG00000078468	fap	1.76882	0.822788	4.06193	6.0657	0.000152923	0.0112185	1.32485	fibroblast activation protein, alpha [Source:ZFIN;Acc:ZDB-GENE-081104-439]
ENSDARG00000117546	CABZ01070747.1	1.76742	0.821647	5.06467	4.48271	0.00135123	0.0257242	-0.893661	uncharacterized LOC100535760 [Source:NCBI gene;Acc:100535760]
ENSDARG00000100691	prss35	1.76674	0.821088	4.59522	5.89486	0.000190236	0.0116267	1.09489	serine protease 35 [Source:ZFIN;Acc:ZDB-GENE-040704-55]
ENSDARG00000039142	arpc5a	1.76672	0.82107	4.74066	3.95791	0.00301037	0.0382751	-1.70299	actin related protein 2/3 complex, subunit 5A [Source:ZFIN;Acc:ZDB-GENE-030131-8448]
ENSDARG00000045620	nansa	1.76662	0.820994	3.32263	4.3143	0.00173999	0.0292789	-1.08279	N-acetylneuraminic acid synthase a [Source:ZFIN;Acc:ZDB-GENE-030131-1500]
ENSDARG00000060345	apoda.1	1.7657	0.820236	2.8641	4.98997	0.000646618	0.0184544	-0.0621072	apolipoprotein Da, duplicate 1 [Source:ZFIN;Acc:ZDB-GENE-060929-148]
ENSDARG00000070454	pla2g12a	1.76492	0.819606	2.78294	3.66774	0.00476267	0.0475604	-2.04358	phospholipase A2, group XIIA [Source:ZFIN;Acc:ZDB-GENE-070410-18]
ENSDARG00000111934	zgc:112234	1.76473	0.81945	4.31914	4.14977	0.00223622	0.0330985	-1.39088	zgc:112234 [Source:NCBI gene;Acc:554097]
ENSDARG00000033616	selenon	1.76195	0.817174	2.94149	3.74494	0.00421109	0.0450359	-1.93627	selenoprotein N [Source:NCBI gene;Acc:352914]
ENSDARG00000077253	alkbh6	1.76043	0.815926	1.18843	3.66303	0.00479867	0.0477366	-1.88083	alkB homolog 6 [Source:NCBI gene;Acc:317736]
ENSDARG00000053217	cox7a2a	1.76036	0.815873	4.8011	3.88573	0.0033709	0.0407189	-1.81842	cytochrome c oxidase subunit 7A2a [Source:ZFIN;Acc:ZDB-GENE-050522-153]
ENSDARG00000036386	rbm4.1	1.75958	0.815229	3.31489	5.69512	0.000246782	0.0128654	0.872473	RNA binding motif protein 4.1 [Source:NCBI gene;Acc:573001]
ENSDARG00000075974	si:dkey-258f14.3	1.75862	0.814441	1.4097	3.72501	0.00434678	0.0455698	-1.80825	si:dkey-258f14.3 [Source:ZFIN;Acc:ZDB-GENE-050809-43]
ENSDARG00000067920	rab8a	1.75633	0.812562	4.4297	4.7203	0.000952362	0.0216976	-0.530002	RAB8A, member RAS oncogene family [Source:ZFIN;Acc:ZDB-GENE-070424-36]
ENSDARG00000094466	si:ch73-199e17.1	1.75547	0.811855	2.81407	3.77518	0.0040137	0.0440357	-1.87642	si:ch73-199e17.1 [Source:ZFIN;Acc:ZDB-GENE-100921-8]
ENSDARG00000018600	retsat	1.75493	0.811414	4.23534	4.55819	0.00120804	0.0246117	-0.764481	retinol saturase (all-trans-retinol 13,14-reductase) [Source:NCBI gene;Acc:325922]
ENSDARG00000097725	si:dkey-96g2.1	1.75489	0.811384	1.39598	4.59026	0.00115217	0.0239902	-0.535604	si:dkey-96g2.1 [Source:ZFIN;Acc:ZDB-GENE-131121-563]
ENSDARG00000078618	inpp5kb	1.75488	0.81137	3.06484	4.27885	0.00183607	0.0300489	-1.11782	inositol polyphosphate-5-phosphatase Kb [Source:ZFIN;Acc:ZDB-GENE-100408-3]
ENSDARG00000019353	sparc	1.7545	0.811059	8.44495	4.20335	0.00205992	0.0319288	-1.27561	secreted protein, acidic, cysteine-rich (osteonectin) [Source:ZFIN;Acc:ZDB-GENE-030131-9]
ENSDARG00000039350	ssbp1	1.75369	0.810396	2.32044	4.49288	0.00133092	0.0256924	-0.738733	single-stranded DNA binding protein 1 [Source:ZFIN;Acc:ZDB-GENE-050417-340]
ENSDARG00000044622	polq	1.75258	0.809478	1.89553	5.31105	0.000413398	0.0157493	0.425413	polymerase (DNA directed), theta [Source:ZFIN;Acc:ZDB-GENE-040724-232]
ENSDARG00000089441	si:ch211-105c13.3	1.75222	0.809184	5.71015	3.84327	0.00360393	0.04181	-1.88104	si:ch211-105c13.3 [Source:ZFIN;Acc:ZDB-GENE-030131-4483]
ENSDARG00000061004	cox11	1.75205	0.809047	2.73147	5.65347	0.000260723	0.0129109	0.842235	cytochrome c oxidase assembly homolog 11 (yeast) [Source:ZFIN;Acc:ZDB-GENE-050506-82]
ENSDARG00000083189	arhgap19	1.75205	0.809042	2.22132	4.69358	0.000990169	0.0222184	-0.440482	Rho GTPase activating protein 19 [Source:ZFIN;Acc:ZDB-GENE-100922-157]
ENSDARG00000054799	rfc1	1.75197	0.808975	4.08598	4.66547	0.00103169	0.0226374	-0.599031	replication factor C (activator 1) 1 [Source:ZFIN;Acc:ZDB-GENE-070410-99]
ENSDARG00000009001	pdia6	1.75033	0.80763	4.37436	4.76391	0.000893912	0.0211271	-0.464164	protein disulfide isomerase family A, member 6 [Source:ZFIN;Acc:ZDB-GENE-030131-879]
ENSDARG00000054164	mrps17	1.75024	0.80755	2.25465	4.40125	0.00152627	0.0273453	-0.868201	mitochondrial ribosomal protein S17 [Source:ZFIN;Acc:ZDB-GENE-050522-390]
ENSDARG00000088571	si:ch211-151o1.4	1.74923	0.806717	4.01096	5.8422	0.000203638	0.0119731	1.03936	si:ch211-151o1.4 [Source:ZFIN;Acc:ZDB-GENE-131122-8]
ENSDARG00000042510	acot20	1.74883	0.806388	2.34229	3.62059	0.00513629	0.0496468	-2.07307	acyl-CoA thioesterase 20 [Source:ZFIN;Acc:ZDB-GENE-041001-182]
ENSDARG00000070959	si:ch211-288g17.3	1.74859	0.806194	6.91185	4.8456	0.000794511	0.020008	-0.329825	si:ch211-288g17.3 [Source:ZFIN;Acc:ZDB-GENE-030131-461]
ENSDARG00000018342	ggt1b	1.74838	0.806022	3.19632	4.0193	0.00273573	0.0367134	-1.52738	gamma-glutamyltransferase 1b [Source:ZFIN;Acc:ZDB-GENE-110408-13]
ENSDARG00000071670	tma7	1.74727	0.805099	4.70385	4.15317	0.00222457	0.0330523	-1.39633	translation machinery associated 7 homolog [Source:NCBI gene;Acc:768290]
ENSDARG00000105384	si:dkey-23a13.22	1.74645	0.804424	3.24099	4.85352	0.000785519	0.0199645	-0.279888	si:dkey-23a13.22 [Source:ZFIN;Acc:ZDB-GENE-160113-78]
ENSDARG00000070951	hmga1b	1.74619	0.804207	5.24135	5.99384	0.000167553	0.0115025	1.21954	high mobility group AT-hook 1b [Source:ZFIN;Acc:ZDB-GENE-061013-204]
ENSDARG00000076169	pold3	1.74494	0.803177	3.36795	3.83941	0.00362597	0.0419752	-1.82332	polymerase (DNA-directed), delta 3, accessory subunit [Source:ZFIN;Acc:ZDB-GENE-060512-59]
ENSDARG00000100397	pde6c	1.7449	0.803146	8.42581	5.92331	0.000183393	0.0115762	1.15482	phosphodiesterase 6C, cGMP-specific, cone, alpha prime [Source:ZFIN;Acc:ZDB-GENE-040426-1664]
ENSDARG00000052470	igfbp2a	1.74456	0.802862	4.363	4.66278	0.00103575	0.0227024	-0.61305	insulin-like growth factor binding protein 2a [Source:NCBI gene;Acc:794176]
ENSDARG00000086391	cald1b	1.7444	0.80273	3.43265	4.62858	0.00108901	0.0234145	-0.619585	caldesmon 1b [Source:ZFIN;Acc:ZDB-GENE-090313-229]
ENSDARG00000014015	pdia7	1.74436	0.802697	5.18161	5.56321	0.000293939	0.0135084	0.652544	protein disulfide isomerase family A, member 7 [Source:ZFIN;Acc:ZDB-GENE-040426-2238]
ENSDARG00000055639	ruvbl2	1.74415	0.802527	3.97814	5.02693	0.000613695	0.0182949	-0.0696145	RuvB-like AAA ATPase 2 [Source:NCBI gene;Acc:317678]
ENSDARG00000102765	lonp1	1.74261	0.801247	3.86158	5.83441	0.000205708	0.011982	1.03378	lon peptidase 1, mitochondrial [Source:ZFIN;Acc:ZDB-GENE-030131-4006]
ENSDARG00000011466	afg1la	1.74236	0.801041	2.19878	4.84888	0.000790774	0.0199645	-0.218713	AFG1 like ATPase a [Source:ZFIN;Acc:ZDB-GENE-091006-2]
ENSDARG00000043734	trmu	1.74214	0.800863	2.13132	4.44109	0.00143782	0.0266797	-0.799719	tRNA 5-methylaminomethyl-2-thiouridylate methyltransferase [Source:NCBI gene;Acc:553625]
ENSDARG00000077180	slc37a4b	1.74108	0.799986	4.31828	5.26521	0.000440264	0.0161184	0.254061	solute carrier family 37 member 4b [Source:ZFIN;Acc:ZDB-GENE-040426-827]
ENSDARG00000007959	hibadhb	1.74086	0.799803	4.50587	5.32045	0.000408114	0.0156338	0.32621	3-hydroxyisobutyrate dehydrogenase b [Source:ZFIN;Acc:ZDB-GENE-040426-1582]
ENSDARG00000069671	maip1	1.74083	0.799779	2.6066	4.34903	0.00165104	0.0285956	-0.975203	matrix AAA peptidase interacting protein 1 [Source:ZFIN;Acc:ZDB-GENE-050506-22]
ENSDARG00000043665	glrx5	1.73788	0.797331	3.34103	5.75311	0.000228696	0.0122606	0.946922	glutaredoxin 5 homolog (S. cerevisiae) [Source:NCBI gene;Acc:406294]
ENSDARG00000013333	ndufa10	1.73689	0.796504	5.90684	3.92222	0.00318323	0.0395546	-1.75183	NADH:ubiquinone oxidoreductase subunit A10 [Source:ZFIN;Acc:ZDB-GENE-030131-670]
ENSDARG00000074815	mxra5a	1.73652	0.796201	4.36869	4.1355	0.00228581	0.0333197	-1.41536	matrix-remodelling associated 5a [Source:ZFIN;Acc:ZDB-GENE-090312-22]
ENSDARG00000028688	exosc2	1.73589	0.795675	1.79635	3.82685	0.00369852	0.0422708	-1.69235	exosome component 2 [Source:ZFIN;Acc:ZDB-GENE-050417-27]
ENSDARG00000035324	hnrnpl	1.73578	0.795585	6.07556	4.90028	0.00073463	0.0194074	-0.263959	heterogeneous nuclear ribonucleoprotein L [Source:ZFIN;Acc:ZDB-GENE-040426-710]
ENSDARG00000030975	ccdc80l1	1.73471	0.794693	3.51637	4.59459	0.00114484	0.0238854	-0.674925	coiled-coil domain containing 80 like 1 [Source:ZFIN;Acc:ZDB-GENE-120328-4]
ENSDARG00000069099	tmco1	1.73446	0.79449	3.39071	4.85172	0.000787556	0.0199645	-0.291537	transmembrane and coiled-coil domains 1 [Source:NCBI gene;Acc:378980]
ENSDARG00000003991	fhl2b	1.73445	0.794477	3.03854	5.11422	0.00054288	0.0174121	0.101163	four and a half LIM domains 2b [Source:ZFIN;Acc:ZDB-GENE-041010-121]
ENSDARG00000104451	slc39a7	1.73409	0.79418	4.14579	4.07583	0.00250618	0.0351124	-1.49935	solute carrier family 39 member 7 [Source:NCBI gene;Acc:30094]
ENSDARG00000016496	cdk8	1.73376	0.793907	3.32431	4.67349	0.00101966	0.0225397	-0.546704	cyclin-dependent kinase 8 [Source:NCBI gene;Acc:373868]
ENSDARG00000087243	zgc:100918	1.73248	0.792836	5.76738	3.76866	0.00405545	0.04412	-1.99919	zgc:100918 [Source:ZFIN;Acc:ZDB-GENE-040927-2]
ENSDARG00000103472	nedd8l	1.73133	0.791881	2.84689	4.32134	0.00172155	0.0291419	-1.0362	NEDD8 ubiquitin like modifier, like [Source:ZFIN;Acc:ZDB-GENE-040718-295]
ENSDARG00000055575	pcolce2b	1.73002	0.79079	3.10821	5.32413	0.000406063	0.0155928	0.386402	procollagen C-endopeptidase enhancer 2b [Source:ZFIN;Acc:ZDB-GENE-040426-1177]
ENSDARG00000100555	aqp11	1.7291	0.790019	4.37695	5.07232	0.000575715	0.0177151	-0.0188854	aquaporin 11 [Source:ZFIN;Acc:ZDB-GENE-080418-1]
ENSDARG00000029722	hmgb2a	1.72894	0.789889	7.24195	4.30264	0.00177098	0.0294871	-1.13507	high mobility group box 2a [Source:ZFIN;Acc:ZDB-GENE-051120-126]
ENSDARG00000044914	suclg2	1.72879	0.789761	6.00844	4.26421	0.00187736	0.0303661	-1.21559	succinate-CoA ligase, GDP-forming, beta subunit [Source:ZFIN;Acc:ZDB-GENE-030114-3]
ENSDARG00000057879	p3h3	1.72806	0.789152	2.20621	4.01104	0.0027711	0.0368429	-1.45131	prolyl 3-hydroxylase 3 [Source:ZFIN;Acc:ZDB-GENE-060503-231]
ENSDARG00000040024	gpd1l	1.72736	0.788565	3.83081	4.41327	0.00149899	0.0271449	-0.964655	glycerol-3-phosphate dehydrogenase 1 like [Source:NCBI gene;Acc:449663]
ENSDARG00000054334	dctpp1	1.72689	0.788173	1.65229	3.62134	0.00513013	0.0496334	-1.99471	dCTP pyrophosphatase 1 [Source:ZFIN;Acc:ZDB-GENE-040426-1741]
ENSDARG00000100621	CABZ01080550.1	1.72638	0.787753	2.45062	3.64192	0.00496361	0.0486549	-2.05142	None
ENSDARG00000036893	f13a1b	1.72632	0.787698	3.78599	5.00491	0.000633084	0.018413	-0.0927374	coagulation factor XIII, A1 polypeptide b [Source:ZFIN;Acc:ZDB-GENE-030131-9634]
ENSDARG00000096616	si:ch211-255p10.3	1.72624	0.787634	4.07606	4.13681	0.0022812	0.0332758	-1.40118	si:ch211-255p10.3 [Source:ZFIN;Acc:ZDB-GENE-121214-339]
ENSDARG00000029724	pqbp1	1.72586	0.787319	2.44828	4.43463	0.00145179	0.0267529	-0.835041	polyglutamine binding protein 1 [Source:ZFIN;Acc:ZDB-GENE-030616-158]
ENSDARG00000017773	slc16a12a	1.72572	0.787201	4.12169	5.80281	0.000214332	0.0120065	0.984717	solute carrier family 16 member 12a [Source:ZFIN;Acc:ZDB-GENE-080721-24]
ENSDARG00000009871	snrpc	1.72481	0.786441	3.19991	4.04525	0.00262774	0.0359443	-1.48739	small nuclear ribonucleoprotein polypeptide C [Source:NCBI gene;Acc:192330]
ENSDARG00000038156	dusp11	1.72305	0.784964	3.69772	4.61565	0.0011099	0.0235853	-0.654242	dual specificity phosphatase 11 (RNA/RNP complex 1-interacting) [Source:ZFIN;Acc:ZDB-GENE-050417-226]
ENSDARG00000056672	abcb8	1.72298	0.784905	2.94602	5.55084	0.000298834	0.0135477	0.698455	ATP-binding cassette, sub-family B (MDR/TAP), member 8 [Source:NCBI gene;Acc:548340]
ENSDARG00000057910	mrps34	1.72297	0.784896	3.2131	4.28324	0.00182386	0.0299906	-1.12258	mitochondrial ribosomal protein S34 [Source:ZFIN;Acc:ZDB-GENE-041114-71]
ENSDARG00000071586	tgfbi	1.72287	0.784816	7.03028	4.89663	0.000738468	0.0194238	-0.25434	transforming growth factor, beta-induced [Source:ZFIN;Acc:ZDB-GENE-030131-73]
ENSDARG00000012450	vmp1	1.72279	0.784744	4.01036	4.15411	0.00222136	0.0330497	-1.37117	vacuole membrane protein 1 [Source:NCBI gene;Acc:336789]
ENSDARG00000016393	arf2b	1.72209	0.78416	5.39237	5.95695	0.000175644	0.0115762	1.17278	ADP-ribosylation factor 2b [Source:ZFIN;Acc:ZDB-GENE-030131-5234]
ENSDARG00000099744	gap43	1.71942	0.78192	4.68329	6.09624	0.000147131	0.0111696	1.35174	growth associated protein 43 [Source:ZFIN;Acc:ZDB-GENE-990415-87]
ENSDARG00000024030	angptl2a	1.71925	0.781782	3.98692	3.84812	0.00357645	0.0416771	-1.85073	angiopoietin-like 2a [Source:NCBI gene;Acc:569092]
ENSDARG00000014591	ilf2	1.71916	0.781702	5.35064	4.99919	0.000638234	0.018413	-0.131705	interleukin enhancer binding factor 2 [Source:NCBI gene;Acc:406517]
ENSDARG00000035131	surf4l	1.71887	0.78146	4.3483	4.32104	0.00172235	0.0291419	-1.12821	surfeit 4, like [Source:ZFIN;Acc:ZDB-GENE-040718-172]
ENSDARG00000029252	ssb	1.71796	0.780698	5.09215	3.89707	0.00331133	0.0403036	-1.80267	small RNA binding exonuclease protection factor La [Source:ZFIN;Acc:ZDB-GENE-030131-223]
ENSDARG00000012915	ech1	1.71585	0.778927	3.44212	4.65118	0.00105349	0.0229703	-0.586888	enoyl CoA hydratase 1, peroxisomal [Source:ZFIN;Acc:ZDB-GENE-041010-170]
ENSDARG00000005112	cdh17	1.71385	0.777241	6.66768	3.67146	0.00473443	0.0474051	-2.13599	cadherin 17, LI cadherin (liver-intestine) [Source:ZFIN;Acc:ZDB-GENE-030910-3]
ENSDARG00000088663	lman2lb	1.71323	0.776723	3.49836	4.28889	0.00180828	0.029862	-1.13397	lectin, mannose-binding 2-like b [Source:ZFIN;Acc:ZDB-GENE-060929-256]
ENSDARG00000058328	lsm7	1.71318	0.776674	3.93371	4.43344	0.00145437	0.0267529	-0.93951	LSM7 homolog, U6 small nuclear RNA and mRNA degradation associated [Source:ZFIN;Acc:ZDB-GENE-030131-8284]
ENSDARG00000074571	gpaa1	1.71245	0.776065	2.50878	4.19553	0.0020847	0.0320501	-1.19849	glycosylphosphatidylinositol anchor attachment 1 [Source:ZFIN;Acc:ZDB-GENE-131121-587]
ENSDARG00000041493	ipo4	1.71198	0.775664	3.81582	6.34762	0.000107561	0.00956148	1.68143	importin 4 [Source:ZFIN;Acc:ZDB-GENE-041014-307]
ENSDARG00000075725	cep152	1.70833	0.772584	2.32457	5.21424	0.000472359	0.0163734	0.277801	centrosomal protein 152 [Source:ZFIN;Acc:ZDB-GENE-111005-1]
ENSDARG00000071288	samhd1	1.70802	0.772326	1.24284	3.98068	0.00290524	0.037553	-1.40809	SAM domain and HD domain 1 [Source:NCBI gene;Acc:553453]
ENSDARG00000061301	gmpr2	1.70417	0.769071	3.54525	3.87163	0.00344647	0.0411021	-1.78577	guanosine monophosphate reductase 2 [Source:ZFIN;Acc:ZDB-GENE-030131-1238]
ENSDARG00000019976	idi1	1.70409	0.768998	5.39437	3.96146	0.00299371	0.0382593	-1.69871	isopentenyl-diphosphate delta isomerase 1 [Source:ZFIN;Acc:ZDB-GENE-050913-44]
ENSDARG00000014793	ehd1b	1.70386	0.768809	5.19906	4.78368	0.000868699	0.0208658	-0.445559	EH-domain containing 1b [Source:ZFIN;Acc:ZDB-GENE-030131-2069]
ENSDARG00000091538	zranb3	1.70275	0.76787	1.85452	4.21783	0.00201485	0.0317038	-1.10686	zinc finger, RAN-binding domain containing 3 [Source:ZFIN;Acc:ZDB-GENE-060712-1]
ENSDARG00000007285	mrpl57	1.70255	0.767693	2.5343	5.24583	0.000452181	0.0161184	0.309786	mitochondrial ribosomal protein L57 [Source:NCBI gene;Acc:393748]
ENSDARG00000000551	slc1a4	1.70248	0.767642	3.60629	4.1247	0.00232412	0.033692	-1.39371	solute carrier family 1 member 4 [Source:ZFIN;Acc:ZDB-GENE-030616-566]
ENSDARG00000053066	tubb1	1.70248	0.76764	1.09624	3.99323	0.002849	0.0372764	-1.37848	tubulin, beta 1 class VI [Source:ZFIN;Acc:ZDB-GENE-110408-5]
ENSDARG00000056640	rpia	1.7019	0.767148	4.78604	4.55519	0.00121341	0.024657	-0.783398	ribose 5-phosphate isomerase A (ribose 5-phosphate epimerase) [Source:ZFIN;Acc:ZDB-GENE-041114-24]
ENSDARG00000062834	ecsit	1.70172	0.766994	2.86401	4.24933	0.00192034	0.0308218	-1.14723	ECSIT signaling integrator [Source:NCBI gene;Acc:569243]
ENSDARG00000078492	swi5	1.70107	0.766442	0.991443	4.1974	0.00207874	0.0320138	-1.07463	SWI5 homologous recombination repair protein [Source:ZFIN;Acc:ZDB-GENE-091204-368]
ENSDARG00000044365	angptl3	1.70038	0.765859	4.20877	5.49658	0.000321377	0.014044	0.574495	angiopoietin-like 3 [Source:ZFIN;Acc:ZDB-GENE-010817-3]
ENSDARG00000078703	unm_hu7910	1.69868	0.764417	2.98947	4.6456	0.00106215	0.0230384	-0.565572	un-named hu7910 [Source:ZFIN;Acc:ZDB-GENE-120727-22]
ENSDARG00000075538	zgc:163061	1.69858	0.764325	3.35193	3.6492	0.00490608	0.0483656	-2.12508	zgc:163061 [Source:ZFIN;Acc:ZDB-GENE-070410-132]
ENSDARG00000068220	mbl2	1.69805	0.763883	2.18771	4.04339	0.0026353	0.0360163	-1.40044	mannose binding lectin 2 [Source:ZFIN;Acc:ZDB-GENE-000427-2]
ENSDARG00000105393	zgc:112234	1.69786	0.763714	4.94644	4.08657	0.00246493	0.0348817	-1.50363	zgc:112234 [Source:NCBI gene;Acc:554097]
ENSDARG00000006456	pdgfrl	1.69761	0.763507	3.37449	3.94138	0.00308919	0.0387565	-1.66352	platelet-derived growth factor receptor-like [Source:ZFIN;Acc:ZDB-GENE-040426-901]
ENSDARG00000078773	tmem70	1.6967	0.762729	2.24904	3.99038	0.00286168	0.0372824	-1.48758	transmembrane protein 70 [Source:ZFIN;Acc:ZDB-GENE-070912-593]
ENSDARG00000020015	mrps33	1.69618	0.762288	3.06742	4.34492	0.0016613	0.0287033	-1.01841	mitochondrial ribosomal protein S33 [Source:ZFIN;Acc:ZDB-GENE-040715-6]
ENSDARG00000062089	uggt2	1.69601	0.762146	4.08331	6.63466	7.59586e-05	0.00884393	2.02115	UDP-glucose glycoprotein glucosyltransferase 2 [Source:ZFIN;Acc:ZDB-GENE-050517-21]
ENSDARG00000016494	ddc	1.69566	0.761845	4.5635	4.00198	0.00281045	0.0370895	-1.63064	dopa decarboxylase [Source:ZFIN;Acc:ZDB-GENE-040426-2656]
ENSDARG00000016753	ipo9	1.69505	0.761332	4.24455	5.56194	0.000294436	0.0135084	0.661712	importin 9 [Source:ZFIN;Acc:ZDB-GENE-040426-2953]
ENSDARG00000020642	gtdc1	1.69472	0.761046	1.77929	5.73277	0.000234871	0.012495	0.966315	glycosyltransferase-like domain containing 1 [Source:NCBI gene;Acc:550132]
ENSDARG00000045146	tomm22	1.69377	0.760238	4.27333	4.95835	0.000676279	0.018838	-0.17918	translocase of outer mitochondrial membrane 22 homolog (yeast) [Source:ZFIN;Acc:ZDB-GENE-030131-9810]
ENSDARG00000056803	ap1s1	1.69205	0.758773	4.13363	4.29066	0.00180345	0.02982	-1.16666	adaptor related protein complex 1 subunit sigma 1 [Source:ZFIN;Acc:ZDB-GENE-040426-1119]
ENSDARG00000013961	slc31a1	1.6917	0.758472	5.81377	3.67098	0.00473808	0.0474051	-2.15525	solute carrier family 31 member 1 [Source:ZFIN;Acc:ZDB-GENE-040415-3]
ENSDARG00000056186	eif5a2	1.69109	0.75795	8.12158	4.90173	0.000733106	0.0194048	-0.236741	eukaryotic translation initiation factor 5A2 [Source:ZFIN;Acc:ZDB-GENE-040426-2405]
ENSDARG00000010432	eaf2	1.69028	0.757262	3.41539	4.54071	0.0012397	0.0249282	-0.749095	ELL associated factor 2 [Source:ZFIN;Acc:ZDB-GENE-040625-179]
ENSDARG00000074698	sdsl	1.68813	0.755423	3.48149	3.80213	0.00384593	0.0431745	-1.89141	serine dehydratase-like [Source:ZFIN;Acc:ZDB-GENE-131121-410]
ENSDARG00000004470	prkcsh	1.68793	0.755254	5.02727	4.55275	0.0012178	0.024657	-0.788798	protein kinase C substrate 80K-H [Source:ZFIN;Acc:ZDB-GENE-040426-770]
ENSDARG00000100585	coa3a	1.68751	0.754895	2.78785	5.10078	0.000553192	0.0175144	0.0965442	cytochrome C oxidase assembly factor 3a [Source:NCBI gene;Acc:100141351]
ENSDARG00000056028	slc22a7a	1.68748	0.754873	2.55886	4.41198	0.00150188	0.0271449	-0.877719	solute carrier family 22 member 7a [Source:ZFIN;Acc:ZDB-GENE-050506-52]
ENSDARG00000095915	col6a3	1.68718	0.75461	4.55257	5.01802	0.000621465	0.0183556	-0.100942	collagen, type VI, alpha 3 [Source:ZFIN;Acc:ZDB-GENE-070501-8]
ENSDARG00000076590	atad2	1.68712	0.754563	4.38139	5.60698	0.000277296	0.0131992	0.718586	ATPase family AAA domain containing 2 [Source:ZFIN;Acc:ZDB-GENE-030131-7003]
ENSDARG00000059630	mlec	1.68639	0.753939	3.46998	4.45018	0.00141842	0.0264615	-0.888021	malectin [Source:NCBI gene;Acc:569613]
ENSDARG00000069157	tmem135	1.68412	0.751998	3.86299	4.26744	0.00186817	0.0302883	-1.189	transmembrane protein 135 [Source:ZFIN;Acc:ZDB-GENE-070424-70]
ENSDARG00000004261	tmed9	1.68402	0.75191	5.16654	4.67567	0.00101641	0.0225159	-0.605233	transmembrane p24 trafficking protein 9 [Source:ZFIN;Acc:ZDB-GENE-050417-434]
ENSDARG00000003940	mtfr1l	1.68347	0.751436	4.17018	3.9667	0.00296932	0.0380794	-1.67241	mitochondrial fission regulator 1-like [Source:NCBI gene;Acc:334296]
ENSDARG00000010792	cdc25b	1.683	0.751039	4.85244	5.59705	0.000280979	0.0132946	0.698277	cell division cycle 25B [Source:ZFIN;Acc:ZDB-GENE-000330-5]
ENSDARG00000092240	si:ch211-243a20.3	1.68247	0.750577	1.86754	3.71154	0.00444105	0.0459593	-1.87878	si:ch211-243a20.3 [Source:ZFIN;Acc:ZDB-GENE-061207-28]
ENSDARG00000088178	tp53inp2	1.68227	0.750409	3.05333	5.03359	0.000607963	0.0182749	-0.0129041	tumor protein p53 inducible nuclear protein 2 [Source:ZFIN;Acc:ZDB-GENE-120420-1]
ENSDARG00000005251	rpe	1.6811	0.749408	3.28784	3.6278	0.00507722	0.0493487	-2.15436	ribulose-5-phosphate-3-epimerase [Source:ZFIN;Acc:ZDB-GENE-030131-6837]
ENSDARG00000023160	snrnp40	1.68039	0.7488	2.49854	4.35114	0.00164579	0.028541	-0.963861	small nuclear ribonucleoprotein 40 (U5) [Source:ZFIN;Acc:ZDB-GENE-040426-978]
ENSDARG00000088798	plcxd1	1.68011	0.748556	1.39488	4.97411	0.000661319	0.0186397	-0.00898995	phosphatidylinositol-specific phospholipase C, X domain containing 1 [Source:ZFIN;Acc:ZDB-GENE-131127-240]
ENSDARG00000045411	acad11	1.67999	0.74845	3.85496	3.80154	0.00384953	0.0431745	-1.91745	acyl-CoA dehydrogenase family, member 11 [Source:ZFIN;Acc:ZDB-GENE-040426-814]
ENSDARG00000017813	pigs	1.67933	0.747887	2.71662	4.4927	0.00133128	0.0256924	-0.770655	phosphatidylinositol glycan anchor biosynthesis, class S [Source:ZFIN;Acc:ZDB-GENE-060929-436]
ENSDARG00000063911	mt-atp6	1.67903	0.747629	10.8219	3.69707	0.0045447	0.046295	-2.05555	ATP synthase 6 [Source:NCBI gene;Acc:140519]
ENSDARG00000007294	aco2	1.67704	0.745915	8.02332	6.3836	0.000102913	0.0094304	1.72758	aconitase 2, mitochondrial [Source:ZFIN;Acc:ZDB-GENE-030131-1390]
ENSDARG00000069922	pla1a	1.67625	0.745234	3.59012	5.22033	0.000468393	0.0163734	0.219217	popeye domain containing 2 [Source:NCBI gene;Acc:793666]
ENSDARG00000058003	wfdc1	1.67562	0.744692	3.96167	5.56027	0.000295097	0.0135084	0.668092	WAP four-disulfide core domain 1 [Source:ZFIN;Acc:ZDB-GENE-070112-352]
ENSDARG00000016319	c9	1.67555	0.744636	6.24604	3.82562	0.00370575	0.0422862	-1.89805	complement component 9 [Source:ZFIN;Acc:ZDB-GENE-050522-442]
ENSDARG00000097102	si:ch73-281n10.2	1.67529	0.744407	7.18245	4.30912	0.00175368	0.0293659	-1.12587	si:ch73-281n10.2 [Source:ZFIN;Acc:ZDB-GENE-131120-172]
ENSDARG00000052304	uqcrc1	1.67497	0.744136	6.59543	4.3232	0.00171672	0.0291269	-1.11361	ubiquinol-cytochrome c reductase core protein 1 [Source:ZFIN;Acc:ZDB-GENE-040426-1792]
ENSDARG00000005699	ddx19	1.67483	0.744011	4.63001	3.90806	0.00325472	0.0398713	-1.78096	DEAD/H (Asp-Glu-Ala-Asp/His) box polypeptide 19 (DBP5 homolog, yeast) [Source:ZFIN;Acc:ZDB-GENE-020419-30]
ENSDARG00000019222	mrpl24	1.67406	0.743351	3.34198	3.88215	0.00338992	0.040833	-1.75449	mitochondrial ribosomal protein L24 [Source:NCBI gene;Acc:436674]
ENSDARG00000058454	dynll1	1.674	0.743299	5.2065	4.54451	0.00123274	0.0248954	-0.801008	dynein, light chain, LC8-type 1 [Source:ZFIN;Acc:ZDB-GENE-040426-1961]
ENSDARG00000054980	ebna1bp2	1.67393	0.743235	4.36375	4.39255	0.00154635	0.0275862	-1.02009	EBNA1 binding protein 2 [Source:ZFIN;Acc:ZDB-GENE-030131-6989]
ENSDARG00000022101	obscnb	1.67356	0.742921	7.40315	3.95419	0.00302791	0.0383579	-1.67405	obscurin, cytoskeletal calmodulin and titin-interacting RhoGEF b [Source:ZFIN;Acc:ZDB-GENE-070119-5]
ENSDARG00000003533	col8a1b	1.67281	0.742275	1.47839	3.8811	0.00339548	0.040833	-1.57837	collagen, type VIII, alpha 1b [Source:ZFIN;Acc:ZDB-GENE-060503-140]
ENSDARG00000031299	dhrs11b	1.67242	0.741936	3.4877	3.87074	0.00345129	0.0411089	-1.78329	dehydrogenase/reductase (SDR family) member 11b [Source:ZFIN;Acc:ZDB-GENE-040625-155]
ENSDARG00000076532	si:ch211-222l21.1	1.67149	0.741138	7.94577	5.41078	0.000360848	0.0146956	0.474973	si:ch211-222l21.1 [Source:ZFIN;Acc:ZDB-GENE-030131-247]
ENSDARG00000053446	sub1a	1.67127	0.740942	4.46517	4.08699	0.00246332	0.0348817	-1.49478	SUB1 regulator of transcription a [Source:ZFIN;Acc:ZDB-GENE-050522-151]
ENSDARG00000045428	mcee	1.67112	0.740811	2.64223	5.74457	0.000231265	0.0123347	0.962715	methylmalonyl CoA epimerase [Source:ZFIN;Acc:ZDB-GENE-050522-368]
ENSDARG00000013776	thop1	1.67054	0.740318	4.44015	4.37911	0.0015779	0.0278087	-1.04291	thimet oligopeptidase 1 [Source:ZFIN;Acc:ZDB-GENE-040718-47]
ENSDARG00000002405	si:ch211-225b11.1	1.67032	0.740123	3.36901	4.27204	0.00185516	0.0302015	-1.15133	si:ch211-225b11.1 [Source:ZFIN;Acc:ZDB-GENE-060531-39]
ENSDARG00000014941	tprkb	1.66982	0.739695	1.69066	4.10786	0.00238524	0.0342411	-1.25669	Tp53rk binding protein [Source:NCBI gene;Acc:492501]
ENSDARG00000069980	lman1	1.66975	0.739633	3.95018	4.16665	0.002179	0.0328021	-1.34925	lectin, mannose-binding, 1 [Source:ZFIN;Acc:ZDB-GENE-060201-4]
ENSDARG00000019492	shbg	1.66862	0.738653	3.51585	4.90494	0.000729746	0.0193651	-0.222491	sex hormone-binding globulin [Source:ZFIN;Acc:ZDB-GENE-030131-1324]
ENSDARG00000004618	stx2a	1.66752	0.737705	1.40676	4.16292	0.00219153	0.0329294	-1.15129	syntaxin 2a [Source:ZFIN;Acc:ZDB-GENE-040801-80]
ENSDARG00000061981	lap3	1.66657	0.736881	3.29902	5.16732	0.000504131	0.0168394	0.160103	leucine aminopeptidase 3 [Source:ZFIN;Acc:ZDB-GENE-060719-1]
ENSDARG00000009782	myh11a	1.66642	0.736749	6.57547	4.2468	0.00192775	0.0308455	-1.23119	myosin, heavy chain 11a, smooth muscle [Source:ZFIN;Acc:ZDB-GENE-050531-1]
ENSDARG00000001889	tuba1a	1.66599	0.736382	7.0598	4.0675	0.00253869	0.0352844	-1.50102	tubulin, alpha 1a [Source:ZFIN;Acc:ZDB-GENE-090507-4]
ENSDARG00000040070	coil	1.6644	0.735003	1.77041	3.9992	0.00282264	0.0370977	-1.42774	coilin p80 [Source:ZFIN;Acc:ZDB-GENE-000330-8]
ENSDARG00000008732	zgc:66479	1.66359	0.734296	5.21315	4.77159	0.000884027	0.0210294	-0.463571	zgc:66479 [Source:ZFIN;Acc:ZDB-GENE-031030-10]
ENSDARG00000101312	si:dkey-31n13.4	1.66355	0.734267	2.07809	4.0757	0.0025067	0.0351124	-1.34125	si:dkey-31n13.4 [Source:ZFIN;Acc:ZDB-GENE-071008-3]
ENSDARG00000055945	asph	1.66268	0.73351	6.32568	4.07624	0.00250458	0.0351124	-1.50073	aspartate beta-hydroxylase [Source:ZFIN;Acc:ZDB-GENE-031112-5]
ENSDARG00000095268	si:dkey-261h17.1	1.6625	0.733354	5.38844	5.66191	0.000257831	0.0129109	0.785597	si:dkey-261h17.1 [Source:ZFIN;Acc:ZDB-GENE-030829-14]
ENSDARG00000008383	arpc1a	1.66176	0.732713	5.91525	4.5663	0.00119364	0.024462	-0.758584	actin related protein 2/3 complex, subunit 1A [Source:ZFIN;Acc:ZDB-GENE-040116-1]
ENSDARG00000075555	adamts17	1.66087	0.731942	3.06786	5.33426	0.000400472	0.0155125	0.401839	ADAM metallopeptidase with thrombospondin type 1 motif, 17 [Source:ZFIN;Acc:ZDB-GENE-121030-7]
ENSDARG00000110756	CLEC3A	1.65898	0.730294	2.30255	3.98639	0.00287951	0.037342	-1.49938	C-type lectin domain family 3, member A [Source:NCBI gene;Acc:100330122]
ENSDARG00000096257	si:ch73-367p23.2	1.6583	0.729706	9.78488	4.98981	0.000646759	0.0184544	-0.101253	si:ch73-367p23.2 [Source:ZFIN;Acc:ZDB-GENE-120215-61]
ENSDARG00000076334	mrpl43	1.65818	0.729597	3.2783	5.15355	0.000513888	0.0169588	0.14203	mitochondrial ribosomal protein L43 [Source:ZFIN;Acc:ZDB-GENE-040718-125]
ENSDARG00000104660	si:ch73-132f6.5	1.65622	0.727891	2.50741	3.82836	0.00368973	0.0422435	-1.76462	si:ch73-132f6.5 [Source:ZFIN;Acc:ZDB-GENE-030131-9581]
ENSDARG00000007989	nedd8	1.65606	0.727758	3.22491	4.31177	0.00174668	0.0293006	-1.08066	NEDD8 ubiquitin like modifier [Source:ZFIN;Acc:ZDB-GENE-030616-588]
ENSDARG00000052437	mia	1.6559	0.727611	2.59463	5.42795	0.000352552	0.0145824	0.551215	MIA SH3 domain containing [Source:ZFIN;Acc:ZDB-GENE-081022-66]
ENSDARG00000044627	alg8	1.65475	0.726613	1.80249	5.06489	0.000581752	0.0177956	0.0998013	ALG8 alpha-1,3-glucosyltransferase [Source:ZFIN;Acc:ZDB-GENE-030131-5812]
ENSDARG00000021124	cfl1	1.65453	0.726424	8.16316	4.74128	0.000923748	0.0213797	-0.469322	cofilin 1 [Source:ZFIN;Acc:ZDB-GENE-030131-215]
ENSDARG00000053544	hspa4l	1.65354	0.725554	4.86689	5.24322	0.000453814	0.0161184	0.212954	heat shock protein 4 like [Source:ZFIN;Acc:ZDB-GENE-030131-2412]
ENSDARG00000041546	gypc	1.65275	0.724872	2.08357	3.81347	0.0037776	0.0427286	-1.7448	glycophorin C (Gerbich blood group) [Source:ZFIN;Acc:ZDB-GENE-030131-7930]
ENSDARG00000105412	si:ch211-276i12.11	1.65042	0.722834	2.52381	4.64616	0.00106129	0.0230384	-0.531691	si:ch211-276i12.11 [Source:ZFIN;Acc:ZDB-GENE-160628-5]
ENSDARG00000041113	wdr18	1.65038	0.722801	2.97155	5.03599	0.000605907	0.0182395	-0.00498832	WD repeat domain 18 [Source:NCBI gene;Acc:445819]
ENSDARG00000003846	mrpl21	1.65023	0.722667	2.64178	3.90512	0.00326976	0.0399324	-1.65799	mitochondrial ribosomal protein L21 [Source:ZFIN;Acc:ZDB-GENE-061027-183]
ENSDARG00000088492	cntrl	1.65005	0.722509	2.74635	3.97223	0.00294382	0.0378691	-1.56326	centriolin [Source:ZFIN;Acc:ZDB-GENE-120608-3]
ENSDARG00000052721	prim2	1.65003	0.722495	2.79217	3.76945	0.00405034	0.04412	-1.88493	DNA primase subunit 2 [Source:ZFIN;Acc:ZDB-GENE-050522-471]
ENSDARG00000056414	usp1	1.64883	0.72144	4.28424	5.26028	0.000443264	0.0161184	0.247343	ubiquitin specific peptidase 1 [Source:ZFIN;Acc:ZDB-GENE-030131-726]
ENSDARG00000061634	aifm4	1.64845	0.721114	2.61369	3.68215	0.00465419	0.0469732	-2.00547	apoptosis inducing factor mitochondria associated 4 [Source:ZFIN;Acc:ZDB-GENE-070112-2282]
ENSDARG00000079257	gemin5	1.64756	0.720334	3.07514	6.08004	0.000150174	0.0112088	1.37196	gem (nuclear organelle) associated protein 5 [Source:ZFIN;Acc:ZDB-GENE-031112-9]
ENSDARG00000034907	paqr7b	1.64683	0.719695	3.53138	3.99774	0.00282903	0.0371272	-1.58706	progestin and adipoQ receptor family member VII, b [Source:NCBI gene;Acc:368256]
ENSDARG00000020377	eif4g2a	1.64658	0.719473	6.24125	4.85042	0.000789028	0.0199645	-0.333314	eukaryotic translation initiation factor 4, gamma 2a [Source:ZFIN;Acc:ZDB-GENE-030131-2173]
ENSDARG00000060252	mogs	1.64624	0.719172	4.14962	4.1394	0.00227215	0.0332199	-1.40154	mannosyl-oligosaccharide glucosidase [Source:ZFIN;Acc:ZDB-GENE-070112-412]
ENSDARG00000015628	psmd10	1.64514	0.71821	1.23867	4.91899	0.000715257	0.0191235	-0.0799531	proteasome 26S subunit, non-ATPase 10 [Source:ZFIN;Acc:ZDB-GENE-050112-1]
ENSDARG00000091768	dclre1a	1.64405	0.717258	2.34682	4.64738	0.00105938	0.0230384	-0.517125	DNA cross-link repair 1A (PSO2 homolog, S. cerevisiae) [Source:ZFIN;Acc:ZDB-GENE-050522-124]
ENSDARG00000099865	hnrnpabb	1.6433	0.716598	6.46134	5.01367	0.000625295	0.0183971	-0.094392	heterogeneous nuclear ribonucleoprotein A/Bb [Source:ZFIN;Acc:ZDB-GENE-040426-2516]
ENSDARG00000015343	pgd	1.64268	0.716048	4.65076	4.15179	0.00222929	0.0330901	-1.39872	phosphogluconate dehydrogenase [Source:ZFIN;Acc:ZDB-GENE-040426-2807]
ENSDARG00000103459	evplb	1.64125	0.714798	7.96898	3.7826	0.00396675	0.0438612	-1.93949	envoplakin b [Source:ZFIN;Acc:ZDB-GENE-030131-212]
ENSDARG00000042337	chrac1	1.64088	0.714469	2.72913	4.74438	0.0009196	0.0213489	-0.404263	chromatin accessibility complex subunit 1 [Source:ZFIN;Acc:ZDB-GENE-050227-18]
ENSDARG00000075178	lpcat3	1.63943	0.71319	4.93188	3.70138	0.00451357	0.0461454	-2.11599	lysophosphatidylcholine acyltransferase 3 [Source:ZFIN;Acc:ZDB-GENE-041111-232]
ENSDARG00000068587	rabggtb	1.63763	0.71161	3.03775	4.18478	0.00211928	0.0322868	-1.26027	Rab geranylgeranyltransferase subunit beta [Source:ZFIN;Acc:ZDB-GENE-040426-2116]
ENSDARG00000094324	efemp2a	1.63741	0.711415	3.98282	5.64764	0.00026274	0.0129109	0.783753	EGF containing fibulin extracellular matrix protein 2a [Source:ZFIN;Acc:ZDB-GENE-041212-8]
ENSDARG00000070076	actr2b	1.63646	0.710582	3.31383	6.76325	6.5212e-05	0.00827119	2.1846	actin related protein 2b [Source:NCBI gene;Acc:554861]
ENSDARG00000070061	gfer	1.63635	0.710484	2.01509	4.14906	0.00223864	0.0330985	-1.22517	growth factor, augmenter of liver regeneration (ERV1 homolog, S. cerevisiae) [Source:ZFIN;Acc:ZDB-GENE-060810-186]
ENSDARG00000014915	ndufab1b	1.63628	0.710418	4.1783	3.91437	0.00322265	0.0397795	-1.75598	NADH:ubiquinone oxidoreductase subunit AB1b [Source:ZFIN;Acc:ZDB-GENE-030131-4437]
ENSDARG00000059503	ACSF3	1.63456	0.708903	2.01106	4.01271	0.0027639	0.0368429	-1.43093	acyl-CoA synthetase family member 3 [Source:NCBI gene;Acc:562292]
ENSDARG00000002071	adss2	1.63371	0.708151	5.22477	4.94638	0.000687884	0.018977	-0.209176	adenylosuccinate synthase 2 [Source:NCBI gene;Acc:550502]
ENSDARG00000057863	dnmt3bb.3	1.6321	0.706727	2.94165	3.92067	0.00319099	0.0395801	-1.66119	DNA (cytosine-5-)-methyltransferase beta, duplicate b.3 [Source:ZFIN;Acc:ZDB-GENE-050314-2]
ENSDARG00000045297	phb2a	1.63207	0.706703	4.75603	5.62905	0.000269291	0.0129966	0.741573	prohibitin 2a [Source:ZFIN;Acc:ZDB-GENE-030131-3141]
ENSDARG00000042525	ebf2	1.63207	0.706699	2.87553	5.29843	0.000420615	0.0158788	0.362905	EBF transcription factor 2 [Source:NCBI gene;Acc:30692]
ENSDARG00000037675	npm1b	1.63152	0.706218	4.38805	6.01598	0.00016289	0.0113053	1.25334	nucleophosmin 1b [Source:ZFIN;Acc:ZDB-GENE-080723-7]
ENSDARG00000039605	mat1a	1.63098	0.705737	6.55708	3.82613	0.00370275	0.0422862	-1.8905	methionine adenosyltransferase I, alpha [Source:ZFIN;Acc:ZDB-GENE-030131-6127]
ENSDARG00000104734	kat2a	1.62957	0.704488	3.05295	4.09746	0.00242381	0.0346037	-1.3957	K(lysine) acetyltransferase 2A [Source:NCBI gene;Acc:555517]
ENSDARG00000057414	phb	1.62949	0.704417	5.5724	5.02926	0.000611687	0.0182949	-0.0866569	prohibitin [Source:ZFIN;Acc:ZDB-GENE-030131-6577]
ENSDARG00000057128	hadhaa	1.62827	0.703341	4.37625	4.14261	0.00226097	0.0331991	-1.40576	hydroxyacyl-CoA dehydrogenase trifunctional multienzyme complex subunit alpha a [Source:ZFIN;Acc:ZDB-GENE-031222-5]
ENSDARG00000088357	acadl	1.62812	0.703206	4.63362	4.67887	0.00101167	0.0224347	-0.597216	acyl-CoA dehydrogenase long chain [Source:ZFIN;Acc:ZDB-GENE-040426-771]
ENSDARG00000024026	sdf2	1.62802	0.703114	3.2213	3.89368	0.003329	0.040447	-1.72718	stromal cell-derived factor 2 [Source:ZFIN;Acc:ZDB-GENE-030131-8823]
ENSDARG00000031098	timm50	1.62621	0.701515	2.77873	4.74956	0.000912713	0.0212862	-0.400492	translocase of inner mitochondrial membrane 50 homolog (S. cerevisiae) [Source:NCBI gene;Acc:393638]
ENSDARG00000055226	slc7a7	1.62584	0.701187	4.28356	3.69404	0.00456672	0.0464284	-2.11228	solute carrier family 7 member 7 [Source:ZFIN;Acc:ZDB-GENE-051127-5]
ENSDARG00000077764	faah	1.62567	0.701037	2.32164	3.6714	0.00473484	0.0474051	-1.99235	fatty acid amide hydrolase [Source:ZFIN;Acc:ZDB-GENE-070619-3]
ENSDARG00000034309	cox10	1.62466	0.700134	4.08029	4.93885	0.000695302	0.0190266	-0.200925	cytochrome c oxidase assembly factor heme A:farnesyltransferase COX10 [Source:ZFIN;Acc:ZDB-GENE-041111-239]
ENSDARG00000036678	trmt10a	1.62404	0.699585	1.75849	4.92238	0.000711813	0.0191235	-0.0925466	tRNA methyltransferase 10A [Source:ZFIN;Acc:ZDB-GENE-130530-594]
ENSDARG00000042975	auh	1.62378	0.699358	3.5466	4.5397	0.00124156	0.0249282	-0.759317	AU RNA binding protein/enoyl-CoA hydratase [Source:ZFIN;Acc:ZDB-GENE-040801-95]
ENSDARG00000024537	emilin1a	1.6226	0.698308	4.18926	5.39999	0.000366174	0.0147327	0.442896	elastin microfibril interfacer 1a [Source:ZFIN;Acc:ZDB-GENE-041001-191]
ENSDARG00000038635	magoh	1.62152	0.69735	4.09772	4.32071	0.00172321	0.0291419	-1.11982	mago homolog, exon junction complex subunit [Source:NCBI gene;Acc:100005893]
ENSDARG00000012747	rer1	1.62084	0.696739	4.71115	4.19873	0.00207453	0.0319951	-1.32719	retention in endoplasmic reticulum sorting receptor 1 [Source:ZFIN;Acc:ZDB-GENE-040426-1494]
ENSDARG00000015427	hdac1	1.62074	0.696653	6.69901	5.00261	0.000635146	0.018413	-0.106482	histone deacetylase 1 [Source:ZFIN;Acc:ZDB-GENE-020419-32]
ENSDARG00000043559	gle1	1.62029	0.696251	2.78245	5.53446	0.000305454	0.0136934	0.683531	GLE1 RNA export mediator [Source:NCBI gene;Acc:445408]
ENSDARG00000063268	SLC35G1	1.62019	0.696166	2.85763	3.71366	0.00442604	0.0458724	-1.97988	si:ch211-197g18.2 [Source:ZFIN;Acc:ZDB-GENE-121214-166]
ENSDARG00000038954	ctnnbip1	1.62011	0.696093	4.63814	5.11642	0.000541217	0.0174121	0.0369068	catenin, beta interacting protein 1 [Source:ZFIN;Acc:ZDB-GENE-000906-3]
ENSDARG00000063621	aadac	1.62008	0.696069	1.28353	4.29872	0.00178155	0.0295284	-0.945438	arylacetamide deacetylase [Source:ZFIN;Acc:ZDB-GENE-130530-713]
ENSDARG00000023330	anp32b	1.61938	0.695444	6.04189	4.45382	0.00141072	0.0263889	-0.925477	acidic (leucine-rich) nuclear phosphoprotein 32 family, member B [Source:ZFIN;Acc:ZDB-GENE-030131-719]
ENSDARG00000013839	aldh3b1	1.61917	0.695252	2.82634	3.7722	0.0040327	0.04408	-1.88412	aldehyde dehydrogenase 3 family, member B1 [Source:ZFIN;Acc:ZDB-GENE-021120-3]
ENSDARG00000017590	nit2	1.61832	0.694494	3.16552	4.27272	0.00185323	0.0302015	-1.1359	nitrilase family, member 2 [Source:NCBI gene;Acc:402904]
ENSDARG00000014727	acox1	1.61806	0.694264	5.18062	4.31279	0.00174398	0.0292789	-1.15369	acyl-CoA oxidase 1, palmitoyl [Source:ZFIN;Acc:ZDB-GENE-041010-219]
ENSDARG00000089637	rnaseh2c	1.61772	0.693965	2.58914	3.83312	0.00366211	0.0421153	-1.76557	ribonuclease H2, subunit C [Source:ZFIN;Acc:ZDB-GENE-030131-2469]
ENSDARG00000024317	trap1	1.61749	0.693753	4.33568	4.69769	0.000984256	0.0221815	-0.561941	TNF receptor-associated protein 1 [Source:ZFIN;Acc:ZDB-GENE-030131-4257]
ENSDARG00000029100	chchd1	1.6167	0.693051	3.5025	3.9379	0.00310605	0.0388977	-1.67919	coiled-coil-helix-coiled-coil-helix domain containing 1 [Source:ZFIN;Acc:ZDB-GENE-060810-176]
ENSDARG00000017762	srrt	1.61643	0.692809	4.75621	5.78231	0.000220134	0.0121459	0.944839	serrate RNA effector molecule homolog (Arabidopsis) [Source:NCBI gene;Acc:192311]
ENSDARG00000106760	golim4a	1.61607	0.692491	1.08376	3.72761	0.00432881	0.0454766	-1.77501	golgi integral membrane protein 4a [Source:NCBI gene;Acc:100000956]
ENSDARG00000011301	nae1	1.6157	0.69216	3.44223	3.99903	0.00282339	0.0370977	-1.57892	nedd8 activating enzyme E1 subunit 1 [Source:NCBI gene;Acc:573336]
ENSDARG00000105230	fgf4	1.61555	0.692025	2.10858	3.67149	0.0047342	0.0474051	-1.96963	fibroblast growth factor 4 [Source:ZFIN;Acc:ZDB-GENE-001006-1]
ENSDARG00000045091	mrpl10	1.6145	0.691084	2.45287	3.78273	0.00396596	0.0438612	-1.83114	mitochondrial ribosomal protein L10 [Source:NCBI gene;Acc:541330]
ENSDARG00000030999	mybl1	1.61374	0.690412	2.65928	4.15758	0.00220954	0.0330373	-1.27052	v-myb avian myeloblastosis viral oncogene homolog-like 1 [Source:ZFIN;Acc:ZDB-GENE-041111-281]
ENSDARG00000037867	atp5mf	1.61334	0.690049	5.7469	4.03339	0.00267652	0.0363172	-1.58005	ATP synthase membrane subunit f [Source:ZFIN;Acc:ZDB-GENE-050309-87]
ENSDARG00000024829	tnn	1.61236	0.689175	7.29849	5.81626	0.000210614	0.0120065	1.01032	tenascin N [Source:ZFIN;Acc:ZDB-GENE-990415-262]
ENSDARG00000092798	ppib	1.61213	0.688971	6.87036	4.34488	0.0016614	0.0287033	-1.07566	peptidylprolyl isomerase B (cyclophilin B) [Source:ZFIN;Acc:ZDB-GENE-040426-1955]
ENSDARG00000075903	chadlb	1.61197	0.688827	3.30852	4.62514	0.00109453	0.0234473	-0.617851	chondroadherin-like b [Source:ZFIN;Acc:ZDB-GENE-121205-5]
ENSDARG00000040985	itgbl1	1.61189	0.688758	3.74361	3.65116	0.00489071	0.0482598	-2.15174	integrin, beta-like 1 [Source:ZFIN;Acc:ZDB-GENE-050522-410]
ENSDARG00000060500	l2hgdh	1.61075	0.687731	2.7608	3.95008	0.00304743	0.0384842	-1.59931	L-2-hydroxyglutarate dehydrogenase [Source:ZFIN;Acc:ZDB-GENE-090319-6]
ENSDARG00000033852	mad1l1	1.60867	0.685872	3.3846	5.46647	0.000334673	0.0142383	0.56498	mitotic arrest deficient 1 like 1 [Source:ZFIN;Acc:ZDB-GENE-040426-1081]
ENSDARG00000004141	DHRS11	1.60744	0.684766	4.02052	4.0682	0.00253593	0.0352842	-1.50685	zgc:92630 [Source:ZFIN;Acc:ZDB-GENE-040718-449]
ENSDARG00000068820	h2az2a	1.60723	0.684577	4.72618	4.09528	0.002432	0.0346968	-1.48869	H2A.Z variant histone 2a [Source:NCBI gene;Acc:252913]
ENSDARG00000009470	hnf1a	1.60705	0.684418	2.13959	3.90358	0.00327769	0.0399644	-1.61154	HNF1 homeobox a [Source:ZFIN;Acc:ZDB-GENE-021206-12]
ENSDARG00000007219	actn1	1.60663	0.684035	5.38726	4.60101	0.00113406	0.0238171	-0.715329	actinin, alpha 1 [Source:ZFIN;Acc:ZDB-GENE-081113-4]
ENSDARG00000075758	ywhabb	1.6062	0.683655	6.42919	4.50007	0.00131677	0.0256924	-0.848165	tyrosine 3-monooxygenase/tryptophan 5-monooxygenase activation protein, beta polypeptide b [Source:NCBI gene;Acc:406419]
ENSDARG00000068432	si:dkey-56m19.5	1.60549	0.68301	6.40367	5.46898	0.000333544	0.0142383	0.539102	si:dkey-56m19.5 [Source:ZFIN;Acc:ZDB-GENE-030131-226]
ENSDARG00000032780	pigf	1.60548	0.683009	2.75728	4.93306	0.000701059	0.0190624	-0.137068	phosphatidylinositol glycan anchor biosynthesis, class F [Source:ZFIN;Acc:ZDB-GENE-040426-1801]
ENSDARG00000071573	lsm5	1.60428	0.681922	2.82355	3.70165	0.0045116	0.0461454	-1.99588	LSM5 homolog, U6 small nuclear RNA and mRNA degradation associated [Source:ZFIN;Acc:ZDB-GENE-070822-23]
ENSDARG00000069920	cox17	1.60364	0.681351	3.73118	3.77579	0.00400979	0.0440357	-1.95167	cytochrome c oxidase copper chaperone COX17 [Source:ZFIN;Acc:ZDB-GENE-040912-91]
ENSDARG00000103403	sar1b	1.60351	0.681235	5.53289	5.93308	0.000181107	0.0115762	1.14266	secretion associated, Ras related GTPase 1B [Source:ZFIN;Acc:ZDB-GENE-040426-1958]
ENSDARG00000003517	impa1	1.60273	0.680529	2.60179	3.66605	0.00477554	0.047598	-2.03041	inositol monophosphatase 1 [Source:ZFIN;Acc:ZDB-GENE-040718-245]
ENSDARG00000004527	pin4	1.60272	0.680522	2.67617	3.62503	0.0050998	0.049478	-2.1031	protein (peptidylprolyl cis/trans isomerase) NIMA-interacting, 4 (parvulin) [Source:NCBI gene;Acc:553574]
ENSDARG00000074985	aurkaip1	1.60109	0.679056	3.22887	4.1631	0.00219091	0.0329294	-1.3088	aurora kinase A interacting protein 1 [Source:ZFIN;Acc:ZDB-GENE-070928-24]
ENSDARG00000079015	brca2	1.60071	0.678708	4.13459	5.46334	0.000336089	0.0142383	0.530823	BRCA2 DNA repair associated [Source:ZFIN;Acc:ZDB-GENE-060510-3]
ENSDARG00000073789	zmp:0000000735	1.60058	0.678599	1.90966	3.64656	0.00492681	0.048496	-1.98604	zmp:0000000735 [Source:ZFIN;Acc:ZDB-GENE-130530-738]
ENSDARG00000052059	PAQR9	1.59954	0.677653	4.33611	4.21588	0.00202086	0.0317403	-1.29094	si:dkey-37f13.4 [Source:NCBI gene;Acc:101886606]
ENSDARG00000008748	ube2na	1.5989	0.67708	5.48134	5.92843	0.00018219	0.0115762	1.13617	ubiquitin-conjugating enzyme E2Na [Source:ZFIN;Acc:ZDB-GENE-040426-2873]
ENSDARG00000044894	zgc:113307	1.59733	0.675666	2.59299	3.63179	0.00504483	0.0492203	-2.08395	zgc:113307 [Source:ZFIN;Acc:ZDB-GENE-050522-29]
ENSDARG00000096722	si:dkey-16i5.8	1.59691	0.675286	1.88084	3.95741	0.00301274	0.0382751	-1.50303	si:dkey-16i5.8 [Source:ZFIN;Acc:ZDB-GENE-030131-1207]
ENSDARG00000059323	rpn1	1.59598	0.674444	6.01068	5.27194	0.000436208	0.0160692	0.262322	ribophorin I [Source:ZFIN;Acc:ZDB-GENE-030131-4286]
ENSDARG00000044402	nop16	1.59564	0.674135	3.41515	3.91288	0.00323019	0.0398052	-1.7124	NOP16 nucleolar protein homolog (yeast) [Source:NCBI gene;Acc:436807]
ENSDARG00000063916	mt-nd4l	1.59525	0.673784	7.31409	3.92947	0.00314732	0.0392256	-1.71409	NADH dehydrogenase subunit 4L [Source:NCBI gene;Acc:140538]
ENSDARG00000105502	si:ch73-368j24.12	1.59498	0.67354	3.99395	3.7718	0.00403529	0.0440851	-1.974	si:ch73-368j24.12 [Source:ZFIN;Acc:ZDB-GENE-160113-38]
ENSDARG00000017299	fabp11a	1.59496	0.673522	4.06745	5.12242	0.000536693	0.0173218	0.060944	fatty acid binding protein 11a [Source:ZFIN;Acc:ZDB-GENE-040912-132]
ENSDARG00000098573	sgcd	1.59486	0.673433	4.77538	5.02669	0.000613904	0.0182949	-0.0929998	sarcoglycan, delta (dystrophin-associated glycoprotein) [Source:ZFIN;Acc:ZDB-GENE-030131-3684]
ENSDARG00000070828	actl6a	1.59432	0.672939	4.78858	4.32814	0.00170395	0.0289575	-1.129	actin-like 6A [Source:ZFIN;Acc:ZDB-GENE-020419-36]
ENSDARG00000092035	si:ch211-156j16.1	1.59428	0.672901	5.94198	5.08882	0.000562535	0.0175596	0.0039439	si:ch211-156j16.1 [Source:ZFIN;Acc:ZDB-GENE-030131-4106]
ENSDARG00000075325	mrpl16	1.5941	0.672741	3.92572	4.49615	0.00132447	0.0256924	-0.84578	mitochondrial ribosomal protein L16 [Source:ZFIN;Acc:ZDB-GENE-041122-1]
ENSDARG00000041179	crygm5	1.59395	0.672606	1.95483	3.65384	0.00486977	0.0481594	-1.98024	crystallin, gamma M5 [Source:ZFIN;Acc:ZDB-GENE-041024-6]
ENSDARG00000012234	psme3	1.5937	0.672382	4.43742	4.82931	0.000813345	0.0202131	-0.371907	proteasome activator subunit 3 [Source:ZFIN;Acc:ZDB-GENE-991110-19]
ENSDARG00000079605	prmt5	1.59089	0.669837	4.41927	6.01637	0.00016281	0.0113053	1.25301	protein arginine methyltransferase 5 [Source:ZFIN;Acc:ZDB-GENE-030616-585]
ENSDARG00000053509	kazald3	1.5908	0.669755	2.51144	3.64112	0.00496998	0.0486689	-2.06073	Kazal-type serine peptidase inhibitor domain 3 [Source:ZFIN;Acc:ZDB-GENE-050208-155]
ENSDARG00000039543	mrps6	1.59042	0.669409	2.47317	3.87536	0.0034263	0.0410126	-1.68895	mitochondrial ribosomal protein S6 [Source:ZFIN;Acc:ZDB-GENE-060825-59]
ENSDARG00000111964	zgc:171759	1.5898	0.668844	4.47014	3.65034	0.00489709	0.0482998	-2.19007	zgc:171759 [Source:ZFIN;Acc:ZDB-GENE-071004-32]
ENSDARG00000061505	mrps9	1.58966	0.668722	3.31679	4.82005	0.000824267	0.0203347	-0.333956	mitochondrial ribosomal protein S9 [Source:ZFIN;Acc:ZDB-GENE-060825-257]
ENSDARG00000025320	col21a1	1.58725	0.66653	1.47612	4.26668	0.00187032	0.0302994	-1.00521	collagen, type XXI, alpha 1 [Source:ZFIN;Acc:ZDB-GENE-110607-3]
ENSDARG00000027590	sept2	1.58598	0.665372	5.10929	5.07782	0.000571282	0.0176571	-0.0215222	septin 2 [Source:ZFIN;Acc:ZDB-GENE-030131-911]
ENSDARG00000035618	coq5	1.58528	0.664734	2.70382	3.68886	0.00460461	0.0466313	-2.00477	coenzyme Q5, methyltransferase [Source:NCBI gene;Acc:447802]
ENSDARG00000071460	si:ch211-234p6.5	1.58524	0.664704	3.3439	4.05388	0.00259281	0.0357523	-1.48661	si:ch211-234p6.5 [Source:ZFIN;Acc:ZDB-GENE-060503-692]
ENSDARG00000037846	hm13	1.5846	0.664116	4.50729	5.40756	0.000362428	0.0146956	0.444778	histocompatibility (minor) 13 [Source:ZFIN;Acc:ZDB-GENE-020802-3]
ENSDARG00000021177	cept1b	1.5845	0.664028	2.63801	4.05056	0.00260618	0.0357957	-1.4332	choline/ethanolamine phosphotransferase 1b [Source:ZFIN;Acc:ZDB-GENE-071004-33]
ENSDARG00000060559	dis3	1.58437	0.663906	3.77246	4.33182	0.00169449	0.0289406	-1.08649	DIS3 exosome endoribonuclease and 3'-5' exoribonuclease [Source:ZFIN;Acc:ZDB-GENE-080213-3]
ENSDARG00000095273	cox8a	1.58435	0.663893	6.42217	4.01842	0.00273948	0.0367164	-1.5891	cytochrome c oxidase subunit 8A [Source:ZFIN;Acc:ZDB-GENE-030131-9136]
ENSDARG00000092546	pdap1a	1.58404	0.663606	5.32458	5.45548	0.000339671	0.0143608	0.50614	pdgfa associated protein 1a [Source:ZFIN;Acc:ZDB-GENE-030131-1693]
ENSDARG00000076526	gar1	1.58374	0.663334	4.28818	4.87518	0.000761496	0.0196828	-0.300828	GAR1 homolog, ribonucleoprotein [Source:NCBI gene;Acc:393950]
ENSDARG00000058695	ddr2b	1.58351	0.663127	2.84271	4.20076	0.00206809	0.0319839	-1.22051	discoidin domain receptor tyrosine kinase 2b [Source:ZFIN;Acc:ZDB-GENE-060503-361]
ENSDARG00000029019	epb41b	1.58307	0.662726	3.99138	3.68515	0.00463197	0.0468171	-2.11292	erythrocyte membrane protein band 4.1b [Source:ZFIN;Acc:ZDB-GENE-030130-1]
ENSDARG00000057255	emc1	1.58258	0.662281	5.2296	5.08095	0.00056878	0.0176216	-0.0166864	ER membrane protein complex subunit 1 [Source:ZFIN;Acc:ZDB-GENE-060810-98]
ENSDARG00000098431	comp	1.58235	0.662067	5.16103	4.1572	0.00221085	0.0330373	-1.39465	cartilage oligomeric matrix protein [Source:ZFIN;Acc:ZDB-GENE-060606-1]
ENSDARG00000070050	sfrp2	1.58186	0.661621	3.58946	4.05857	0.00257404	0.0356628	-1.49656	secreted frizzled-related protein 2 [Source:ZFIN;Acc:ZDB-GENE-061013-293]
ENSDARG00000037259	ndufb6	1.58173	0.661499	4.09043	3.79869	0.00386696	0.0432455	-1.93628	NADH:ubiquinone oxidoreductase subunit B [Source:ZFIN;Acc:ZDB-GENE-040426-1781]
ENSDARG00000102100	mrc1a	1.5815	0.661295	3.63746	3.98846	0.00287025	0.037315	-1.60938	mannose receptor, C type 1a [Source:ZFIN;Acc:ZDB-GENE-090915-4]
ENSDARG00000104139	atp1a3b	1.58048	0.660363	7.38288	3.81929	0.00374302	0.042476	-1.88774	ATPase Na+/K+ transporting subunit alpha 3b [Source:ZFIN;Acc:ZDB-GENE-001212-8]
ENSDARG00000002591	ruvbl1	1.57966	0.659616	4.31998	3.96608	0.0029722	0.0380928	-1.68094	RuvB-like AAA ATPase 1 [Source:NCBI gene;Acc:317679]
ENSDARG00000038107	sgcg	1.57931	0.659292	6.11259	4.31922	0.0017271	0.0291603	-1.12897	sarcoglycan, gamma [Source:ZFIN;Acc:ZDB-GENE-030724-2]
ENSDARG00000026967	ap2s1	1.5791	0.6591	6.02035	5.55945	0.000295419	0.0135084	0.655912	adaptor related protein complex 2 subunit sigma 1 [Source:ZFIN;Acc:ZDB-GENE-040426-2174]
ENSDARG00000070670	crip2	1.57759	0.657725	4.41167	4.45166	0.0014153	0.0264381	-0.932863	cysteine-rich protein 2 [Source:ZFIN;Acc:ZDB-GENE-040426-2889]
ENSDARG00000023852	lsm4	1.57747	0.657611	4.01484	4.40195	0.00152467	0.0273401	-0.992583	LSM4 homolog, U6 small nuclear RNA and mRNA degradation associated [Source:ZFIN;Acc:ZDB-GENE-040426-1652]
ENSDARG00000054473	tinf2	1.5773	0.657457	2.16369	4.53244	0.00125499	0.0250287	-0.67063	TERF1 (TRF1)-interacting nuclear factor 2 [Source:ZFIN;Acc:ZDB-GENE-030131-6168]
ENSDARG00000057805	mrpl28	1.57674	0.656943	3.73328	5.08063	0.000569039	0.0176216	0.0160242	mitochondrial ribosomal protein L28 [Source:ZFIN;Acc:ZDB-GENE-050522-113]
ENSDARG00000070278	mettl14	1.57552	0.655826	2.09802	3.73224	0.00429705	0.0453281	-1.87377	methyltransferase like 14 [Source:NCBI gene;Acc:404603]
ENSDARG00000052708	tnni1b	1.57435	0.654756	2.48901	3.73142	0.00430265	0.0453281	-1.91614	troponin I type 1b (skeletal, slow) [Source:ZFIN;Acc:ZDB-GENE-041212-37]
ENSDARG00000112394	BX324177.12	1.57421	0.654628	1.03256	3.79833	0.00386914	0.0432466	-1.66461	None
ENSDARG00000020311	cnih1	1.57289	0.653414	4.95803	3.73566	0.00427374	0.0453281	-2.06174	cornichon family AMPA receptor auxiliary protein 1 [Source:ZFIN;Acc:ZDB-GENE-040426-1944]
ENSDARG00000040725		1.57086	0.651559	3.0841	4.80825	0.000838403	0.0204931	-0.336574	zgc:114130 [Source:ZFIN;Acc:ZDB-GENE-050913-48]
ENSDARG00000003035	hspa9	1.56976	0.650543	7.1299	3.8705	0.00345258	0.0411089	-1.80984	heat shock protein 9 [Source:ZFIN;Acc:ZDB-GENE-030828-12]
ENSDARG00000010472	atp1a2a	1.56903	0.649874	6.23141	5.37721	0.00037769	0.0150504	0.411293	ATPase Na+/K+ transporting subunit alpha 2 [Source:ZFIN;Acc:ZDB-GENE-001212-6]
ENSDARG00000040265	mpdu1b	1.56878	0.649642	3.61055	3.90481	0.00327138	0.0399324	-1.73923	mannose-P-dolichol utilization defect 1b [Source:ZFIN;Acc:ZDB-GENE-040625-135]
ENSDARG00000069290	bida	1.56847	0.649358	1.74666	5.09575	0.000557097	0.0175301	0.143165	BH3 interacting domain death agonist [Source:ZFIN;Acc:ZDB-GENE-050419-35]
ENSDARG00000071691	uqcrc2b	1.56761	0.648562	5.91774	4.22718	0.00198629	0.0314373	-1.27466	ubiquinol-cytochrome c reductase core protein 2b [Source:ZFIN;Acc:ZDB-GENE-030131-1269]
ENSDARG00000018073	mrps22	1.56708	0.648075	3.2002	3.96874	0.00295987	0.0380051	-1.60832	mitochondrial ribosomal protein S22 [Source:ZFIN;Acc:ZDB-GENE-070615-31]
ENSDARG00000002589	mylpfb	1.56651	0.647554	9.13996	4.55261	0.00121806	0.024657	-0.741361	myosin light chain, phosphorylatable, fast skeletal muscle b [Source:ZFIN;Acc:ZDB-GENE-040912-115]
ENSDARG00000104173	tufm	1.56651	0.647553	5.26004	5.16873	0.000503141	0.0168394	0.107732	Tu translation elongation factor, mitochondrial [Source:ZFIN;Acc:ZDB-GENE-050320-73]
ENSDARG00000063030	mesd	1.56617	0.647245	2.82956	3.98673	0.00287801	0.037342	-1.54911	mesoderm development LRP chaperone [Source:NCBI gene;Acc:791222]
ENSDARG00000023003	ccdc12	1.56614	0.647213	1.94636	3.85483	0.00353885	0.0415466	-1.66742	coiled-coil domain containing 12 [Source:ZFIN;Acc:ZDB-GENE-040801-108]
ENSDARG00000014499	nutf2l	1.5661	0.64718	2.99756	4.07293	0.00251746	0.0351313	-1.4299	nuclear transport factor 2, like [Source:ZFIN;Acc:ZDB-GENE-020416-1]
ENSDARG00000057317	nexn	1.56576	0.646866	5.58106	3.84875	0.00357294	0.0416771	-1.87565	nexilin (F actin binding protein) [Source:ZFIN;Acc:ZDB-GENE-041114-92]
ENSDARG00000051955	brms1	1.56556	0.646676	3.30949	6.15433	0.000136757	0.0108474	1.45682	BRMS1 transcriptional repressor and anoikis regulator [Source:ZFIN;Acc:ZDB-GENE-030616-596]
ENSDARG00000074796	dbf4	1.56541	0.646544	2.09298	4.75056	0.000911389	0.0212862	-0.352398	DBF4 zinc finger [Source:ZFIN;Acc:ZDB-GENE-091020-13]
ENSDARG00000044541	ppp1r14ba	1.56538	0.646509	3.90366	4.93637	0.000697754	0.0190266	-0.197537	protein phosphatase 1, regulatory (inhibitor) subunit 14Ba [Source:ZFIN;Acc:ZDB-GENE-060825-331]
ENSDARG00000036291	nucb2b	1.56505	0.646204	3.92799	4.69561	0.000987236	0.0222005	-0.549205	nucleobindin 2b [Source:ZFIN;Acc:ZDB-GENE-030131-4775]
ENSDARG00000078606	zgc:194224	1.56503	0.64619	1.1793	3.83757	0.0036365	0.0419955	-1.61818	zgc:194224 [Source:ZFIN;Acc:ZDB-GENE-081022-79]
ENSDARG00000008380	brd7	1.56429	0.645503	4.03461	4.99627	0.00064087	0.018413	-0.117277	bromodomain containing 7 [Source:ZFIN;Acc:ZDB-GENE-040426-2687]
ENSDARG00000002659	mapre1b	1.56291	0.644236	6.22348	3.76409	0.00408495	0.0443281	-1.99658	microtubule-associated protein, RP/EB family, member 1b [Source:ZFIN;Acc:ZDB-GENE-040426-2256]
ENSDARG00000111753	hist1h4l	1.56279	0.644127	3.93801	4.99913	0.000638289	0.018413	-0.109135	histone 1, H4, like [Source:ZFIN;Acc:ZDB-GENE-070927-10]
ENSDARG00000101626	arf6a	1.56262	0.643966	3.65663	4.08992	0.00245221	0.034818	-1.45237	ADP-ribosylation factor 6a [Source:ZFIN;Acc:ZDB-GENE-030131-8007]
ENSDARG00000099298	xrcc5	1.56248	0.643833	3.23742	5.09472	0.000557902	0.0175301	0.0614743	X-ray repair complementing defective repair in Chinese hamster cells 5 [Source:ZFIN;Acc:ZDB-GENE-041008-108]
ENSDARG00000020504	h3f3b.1	1.56165	0.643068	6.47853	3.82184	0.00372793	0.0424024	-1.89875	H3 histone, family 3B.1 [Source:ZFIN;Acc:ZDB-GENE-050417-65]
ENSDARG00000057498	habp2	1.56133	0.642779	3.85542	3.95125	0.00304184	0.0384842	-1.68172	hyaluronan binding protein 2 [Source:ZFIN;Acc:ZDB-GENE-030131-4721]
ENSDARG00000005172	dynll2b	1.56106	0.642527	3.30148	4.46215	0.00139329	0.0261805	-0.86011	dynein, light chain, LC8-type 2b [Source:ZFIN;Acc:ZDB-GENE-050320-132]
ENSDARG00000039563	loxl3b	1.56023	0.641761	4.18546	5.84161	0.000203795	0.0119731	1.03244	lysyl oxidase-like 3b [Source:NCBI gene;Acc:336266]
ENSDARG00000069335	bcl6b	1.56017	0.641706	2.7759	3.88138	0.00339399	0.040833	-1.70856	BCL6B transcription repressor [Source:ZFIN;Acc:ZDB-GENE-120907-1]
ENSDARG00000045858	tigarb	1.55971	0.641277	1.27566	3.78234	0.0039684	0.0438612	-1.71031	TP53 induced glycolysis regulatory phosphatase b [Source:NCBI gene;Acc:393160]
ENSDARG00000052783	cdc42ep3	1.55921	0.640812	4.03102	5.95185	0.000176796	0.0115762	1.17919	CDC42 effector protein (Rho GTPase binding) 3 [Source:ZFIN;Acc:ZDB-GENE-040912-89]
ENSDARG00000061187	cbx5	1.55891	0.640535	6.45275	4.21841	0.00201305	0.0317038	-1.27702	chromobox homolog 5 (HP1 alpha homolog, Drosophila) [Source:ZFIN;Acc:ZDB-GENE-030131-5553]
ENSDARG00000103856	ptcd3	1.55838	0.640051	3.97164	4.01022	0.00277465	0.0368429	-1.59559	pentatricopeptide repeat domain 3 [Source:NCBI gene;Acc:553325]
ENSDARG00000063333	nup210	1.55744	0.639178	4.87003	4.92939	0.000704733	0.0190829	-0.234175	nucleoporin 210 [Source:ZFIN;Acc:ZDB-GENE-050208-132]
ENSDARG00000054807	sec13	1.55711	0.638867	4.5698	3.81552	0.00376536	0.0426502	-1.92822	SEC13 homolog, nuclear pore and COPII coat complex component [Source:ZFIN;Acc:ZDB-GENE-040426-2649]
ENSDARG00000068650	fam214b	1.55644	0.63825	5.07884	3.7863	0.00394359	0.0437997	-1.98098	family with sequence similarity 214 member B [Source:ZFIN;Acc:ZDB-GENE-060526-330]
ENSDARG00000015990	hcfc1a	1.556	0.637842	6.48879	4.30768	0.00175753	0.0293878	-1.13903	host cell factor C1a [Source:ZFIN;Acc:ZDB-GENE-030912-10]
ENSDARG00000037488	canx	1.55561	0.637482	7.72317	5.91629	0.000185056	0.0115762	1.14236	calnexin [Source:ZFIN;Acc:ZDB-GENE-040426-2797]
ENSDARG00000070155	tuba8l3	1.55511	0.637015	4.43764	3.7342	0.00428362	0.0453281	-2.0545	tubulin, alpha 8 like 3 [Source:ZFIN;Acc:ZDB-GENE-040801-77]
ENSDARG00000095947	adkb	1.55495	0.636872	5.01771	4.41151	0.00150296	0.0271449	-1.00362	adenosine kinase b [Source:ZFIN;Acc:ZDB-GENE-030131-948]
ENSDARG00000102415	scinla	1.55432	0.636283	7.30298	3.75449	0.00414769	0.0446044	-1.99203	scinderin like a [Source:ZFIN;Acc:ZDB-GENE-030131-2005]
ENSDARG00000059746	plod1a	1.5541	0.636083	3.77456	4.94849	0.000685822	0.0189453	-0.17414	procollagen-lysine, 2-oxoglutarate 5-dioxygenase 1a [Source:ZFIN;Acc:ZDB-GENE-030131-3165]
ENSDARG00000052966	nmt1a	1.55385	0.635847	5.57646	4.31349	0.00174213	0.0292789	-1.14851	N-myristoyltransferase 1a [Source:ZFIN;Acc:ZDB-GENE-050522-477]
ENSDARG00000035880	atp6v1c1b	1.55298	0.635039	4.01435	3.6749	0.00470842	0.0473139	-2.13089	ATPase H+ transporting V1 subunit C1b [Source:NCBI gene;Acc:449655]
ENSDARG00000044253	paqr3b	1.55285	0.634916	2.64166	3.7545	0.0041476	0.0446044	-1.89522	progestin and adipoQ receptor family member IIIb [Source:ZFIN;Acc:ZDB-GENE-050913-128]
ENSDARG00000053912	fbl	1.55175	0.633894	5.65327	3.73453	0.00428137	0.0453281	-2.05691	fibrillarin [Source:ZFIN;Acc:ZDB-GENE-040426-1936]
ENSDARG00000044125	txn	1.55121	0.633395	2.96614	3.72363	0.00435629	0.0456035	-1.97471	thioredoxin [Source:ZFIN;Acc:ZDB-GENE-040718-162]
ENSDARG00000114825	SCARF2	1.55013	0.632392	4.1031	4.44317	0.00143337	0.0266346	-0.934531	scavenger receptor class F, member 2 [Source:NCBI gene;Acc:100329632]
ENSDARG00000008461	anapc5	1.54872	0.631075	2.22416	4.42696	0.00146855	0.0268731	-0.830275	anaphase promoting complex subunit 5 [Source:ZFIN;Acc:ZDB-GENE-030131-1574]
ENSDARG00000059304	chchd2	1.54837	0.630752	3.60235	3.97643	0.00292459	0.0377335	-1.6262	coiled-coil-helix-coiled-coil-helix domain containing 2 [Source:ZFIN;Acc:ZDB-GENE-040426-1737]
ENSDARG00000052045	ggt5a	1.54617	0.628701	2.84485	5.00044	0.000637108	0.018413	-0.0480084	gamma-glutamyltransferase 5a [Source:ZFIN;Acc:ZDB-GENE-080226-1]
ENSDARG00000004636	ccdc9	1.54575	0.628309	4.18459	5.2063	0.00047758	0.016393	0.174154	coiled-coil domain containing 9 [Source:ZFIN;Acc:ZDB-GENE-060929-520]
ENSDARG00000042535	actc1a	1.54491	0.627523	7.36113	3.92005	0.00319409	0.0395949	-1.72833	actin alpha cardiac muscle 1a [Source:ZFIN;Acc:ZDB-GENE-040520-4]
ENSDARG00000069242	pdia5	1.54447	0.627116	4.52474	6.10959	0.000144673	0.01107	1.36953	protein disulfide isomerase family A, member 5 [Source:ZFIN;Acc:ZDB-GENE-030521-5]
ENSDARG00000070824	ndufb5	1.5441	0.626764	5.10832	3.75317	0.00415641	0.0446118	-2.03408	NADH:ubiquinone oxidoreductase subunit B5 [Source:ZFIN;Acc:ZDB-GENE-011010-1]
ENSDARG00000038556	zgc:112185	1.54346	0.62617	1.17768	3.87734	0.00341565	0.0409976	-1.55862	zgc:112185 [Source:NCBI gene;Acc:541326]
ENSDARG00000045463	ralaa	1.54309	0.625818	3.51827	3.90941	0.00324786	0.0398106	-1.7259	v-ral simian leukemia viral oncogene homolog Aa (ras related) [Source:ZFIN;Acc:ZDB-GENE-040426-1344]
ENSDARG00000075436	sytl2b	1.53967	0.622619	3.81249	4.23825	0.00195304	0.0311146	-1.23257	synaptotagmin-like 2b [Source:ZFIN;Acc:ZDB-GENE-121214-363]
ENSDARG00000029936	grtp1a	1.53929	0.622269	3.04242	4.03802	0.00265736	0.0361516	-1.48792	growth hormone regulated TBC protein 1a [Source:NCBI gene;Acc:406711]
ENSDARG00000045352	cst14a.2	1.53927	0.622246	4.08661	4.25557	0.0019022	0.0306252	-1.2201	cystatin 14a, tandem duplicate 2 [Source:ZFIN;Acc:ZDB-GENE-040426-1065]
ENSDARG00000053709	si:ch73-89b15.3	1.53918	0.622165	0.654982	3.61467	0.00518533	0.0499352	-1.91057	si:ch73-89b15.3 [Source:ZFIN;Acc:ZDB-GENE-141212-224]
ENSDARG00000039338	gadd45gip1	1.53897	0.621962	3.26486	4.191	0.00209922	0.0321824	-1.26915	growth arrest and DNA-damage-inducible, gamma interacting protein 1 [Source:ZFIN;Acc:ZDB-GENE-091204-282]
ENSDARG00000056717	vars2	1.53783	0.620894	2.99501	4.60456	0.00112815	0.0237517	-0.627562	valyl-tRNA synthetase 2, mitochondrial [Source:ZFIN;Acc:ZDB-GENE-060503-575]
ENSDARG00000077938	cd248b	1.53681	0.619941	3.0362	4.30362	0.00176837	0.0294871	-1.08	CD248 molecule, endosialin b [Source:ZFIN;Acc:ZDB-GENE-050309-46]
ENSDARG00000052438	actr2a	1.53676	0.619894	6.17422	3.84601	0.00358841	0.0417223	-1.86694	actin related protein 2a [Source:NCBI gene;Acc:406820]
ENSDARG00000008030	myl9b	1.53675	0.619884	5.93536	4.54618	0.00122969	0.0248579	-0.78847	myosin, light chain 9b, regulatory [Source:ZFIN;Acc:ZDB-GENE-040426-2296]
ENSDARG00000030913	cluha	1.53622	0.619385	5.91755	4.82494	0.000818483	0.0202682	-0.376296	clustered mitochondria (cluA/CLU1) homolog a [Source:NCBI gene;Acc:562666]
ENSDARG00000053474	tdrkh	1.536	0.61918	3.21788	4.57945	0.0011707	0.0242064	-0.67992	tudor and KH domain containing [Source:ZFIN;Acc:ZDB-GENE-050327-81]
ENSDARG00000060438	tbl1x	1.53549	0.618695	2.69472	3.74131	0.00423546	0.0451717	-1.92166	transducin beta like 1 X-linked [Source:ZFIN;Acc:ZDB-GENE-070209-131]
ENSDARG00000097797	tomm6	1.53503	0.61827	3.09456	4.0421	0.00264058	0.0360473	-1.48596	translocase of outer mitochondrial membrane 6 homolog (yeast) [Source:ZFIN;Acc:ZDB-GENE-131121-445]
ENSDARG00000016664	rnf20	1.53497	0.618208	4.18755	4.48126	0.00135415	0.0257242	-0.880712	ring finger protein 20, E3 ubiquitin protein ligase [Source:ZFIN;Acc:ZDB-GENE-130404-2]
ENSDARG00000089967	si:ch211-59o9.10	1.53423	0.617511	2.3153	4.61427	0.00111215	0.0235853	-0.563819	si:ch211-59o9.10 [Source:ZFIN;Acc:ZDB-GENE-101206-1]
ENSDARG00000074410	brip1	1.534	0.617302	2.54908	4.61417	0.00111232	0.0235853	-0.581094	BRCA1 interacting protein C-terminal helicase 1 [Source:ZFIN;Acc:ZDB-GENE-081107-11]
ENSDARG00000019924	cmpk	1.53369	0.617005	4.9113	3.92124	0.00318816	0.0395801	-1.7657	cytidylate kinase [Source:NCBI gene;Acc:406383]
ENSDARG00000078473	nucks1a	1.5335	0.616829	7.86254	4.0562	0.0025835	0.0357145	-1.50896	nuclear casein kinase and cyclin-dependent kinase substrate 1a [Source:ZFIN;Acc:ZDB-GENE-040912-175]
ENSDARG00000102055	hadhb	1.53304	0.6164	5.83499	4.1673	0.00217684	0.0328021	-1.36923	hydroxyacyl-CoA dehydrogenase trifunctional multienzyme complex subunit beta [Source:ZFIN;Acc:ZDB-GENE-030131-8550]
ENSDARG00000035005	bag2	1.53288	0.616247	1.99835	3.9999	0.00281956	0.0370977	-1.45079	BCL2 associated athanogene 2 [Source:ZFIN;Acc:ZDB-GENE-040426-1399]
ENSDARG00000062812	glsa	1.5316	0.615042	4.07497	4.88317	0.000752832	0.0196235	-0.281956	glutaminase a [Source:ZFIN;Acc:ZDB-GENE-050204-3]
ENSDARG00000027930	naprt	1.53045	0.613952	2.98218	3.91838	0.00320248	0.0396309	-1.66935	nicotinate phosphoribosyltransferase [Source:NCBI gene;Acc:393864]
ENSDARG00000079725	dhx9	1.5296	0.613154	5.09394	5.49704	0.000321181	0.014044	0.561348	DEAH (Asp-Glu-Ala-His) box helicase 9 [Source:ZFIN;Acc:ZDB-GENE-070912-171]
ENSDARG00000019810	nfe2l3	1.52913	0.612708	4.25825	5.21305	0.000473136	0.0163734	0.181177	nuclear factor, erythroid 2-like 3 [Source:ZFIN;Acc:ZDB-GENE-040426-2334]
ENSDARG00000020085	slc33a1	1.52584	0.609608	2.96137	4.0937	0.00243792	0.0347575	-1.39523	solute carrier family 33 member 1 [Source:ZFIN;Acc:ZDB-GENE-040426-1241]
ENSDARG00000005897	dera	1.5255	0.60928	3.35455	4.18791	0.00210916	0.032212	-1.28062	deoxyribose-phosphate aldolase (putative) [Source:ZFIN;Acc:ZDB-GENE-041010-200]
ENSDARG00000078757	si:ch211-212c13.8	1.52453	0.608369	6.22156	5.15277	0.000514445	0.0169588	0.0991271	si:ch211-212c13.8 [Source:ZFIN;Acc:ZDB-GENE-131118-28]
ENSDARG00000091683	cnrip1a	1.5244	0.60824	3.87676	3.99054	0.00286094	0.0372824	-1.62158	cannabinoid receptor interacting protein 1a [Source:ZFIN;Acc:ZDB-GENE-040801-126]
ENSDARG00000103783	cyyr1	1.52386	0.607734	3.64536	4.38664	0.00156013	0.0277065	-0.996231	cysteine/tyrosine-rich 1 [Source:NCBI gene;Acc:405818]
ENSDARG00000003684	obsl1a	1.52309	0.606999	4.12485	4.69083	0.000994155	0.0222359	-0.565381	obscurin like cytoskeletal adaptor 1a [Source:ZFIN;Acc:ZDB-GENE-060503-649]
ENSDARG00000069095	gls2a	1.52301	0.606924	4.61221	3.65364	0.00487128	0.0481594	-2.18957	glutaminase 2a (liver, mitochondrial) [Source:ZFIN;Acc:ZDB-GENE-081105-57]
ENSDARG00000034307	chrne	1.52246	0.606407	4.3613	5.07482	0.000573694	0.0176979	-0.0168892	cholinergic receptor, nicotinic, epsilon [Source:ZFIN;Acc:ZDB-GENE-040808-32]
ENSDARG00000003153	nudt21	1.52237	0.606318	3.97022	4.05735	0.00257889	0.0356909	-1.52203	nudix hydrolase 21 [Source:NCBI gene;Acc:394092]
ENSDARG00000039666	tsta3	1.52146	0.605458	2.56678	4.91455	0.000719807	0.0191467	-0.151802	tissue specific transplantation antigen P35B [Source:ZFIN;Acc:ZDB-GENE-040722-1]
ENSDARG00000055216	tuba1c	1.51788	0.602059	7.77342	4.96726	0.00066778	0.0187089	-0.14538	tubulin, alpha 1c [Source:ZFIN;Acc:ZDB-GENE-061114-1]
ENSDARG00000019963	sfxn1	1.51711	0.601326	3.49412	3.87365	0.0034355	0.0410657	-1.78088	sideroflexin 1 [Source:ZFIN;Acc:ZDB-GENE-040801-45]
ENSDARG00000103759	fahd2a	1.51649	0.60074	2.75573	4.18947	0.00210413	0.0321824	-1.23113	fumarylacetoacetate hydrolase domain containing 2A [Source:ZFIN;Acc:ZDB-GENE-040426-2499]
ENSDARG00000044362	unc119b	1.51637	0.60062	4.94925	4.00469	0.00279862	0.0369614	-1.6342	unc-119 homolog b (C. elegans) [Source:ZFIN;Acc:ZDB-GENE-050201-2]
ENSDARG00000005629	smyd2b	1.51592	0.600193	4.46069	4.80025	0.000848141	0.0206341	-0.415762	SET and MYND domain containing 2b [Source:NCBI gene;Acc:568616]
ENSDARG00000040161	zgc:92287	1.51568	0.599969	3.18697	3.98403	0.00289014	0.03741	-1.58398	zgc:92287 [Source:ZFIN;Acc:ZDB-GENE-040718-350]
ENSDARG00000058203	smc1al	1.51549	0.599786	6.71198	4.07698	0.00250174	0.0351124	-1.4916	structural maintenance of chromosomes 1A, like [Source:ZFIN;Acc:ZDB-GENE-040426-57]
ENSDARG00000031775	ube2s	1.51364	0.59802	4.69482	3.95822	0.00300892	0.0382751	-1.70475	ubiquitin-conjugating enzyme E2S [Source:NCBI gene;Acc:565498]
ENSDARG00000099617	sdr39u1	1.51361	0.597995	2.7881	4.09994	0.00241454	0.0345426	-1.37109	short chain dehydrogenase/reductase family 39U, member 1 [Source:ZFIN;Acc:ZDB-GENE-060929-104]
ENSDARG00000035322	myh7bb	1.5132	0.5976	5.62985	3.86359	0.00349034	0.0413923	-1.85129	myosin, heavy chain 7B, cardiac muscle, beta b [Source:ZFIN;Acc:ZDB-GENE-090311-5]
ENSDARG00000095901	col18a1b	1.51279	0.597213	3.73773	4.78448	0.000867698	0.0208658	-0.409835	collagen type XVIII alpha 1 chain b [Source:ZFIN;Acc:ZDB-GENE-110411-288]
ENSDARG00000075842	pigt	1.51274	0.597167	2.96144	4.28067	0.001831	0.0300489	-1.10927	phosphatidylinositol glycan anchor biosynthesis, class T [Source:ZFIN;Acc:ZDB-GENE-090313-46]
ENSDARG00000038213	slc35b1	1.51231	0.59675	4.15726	4.58326	0.00116413	0.0241187	-0.726523	solute carrier family 35 member B1 [Source:NCBI gene;Acc:447844]
ENSDARG00000063187	agpat5	1.51103	0.595528	3.97924	3.98942	0.00286595	0.0372824	-1.6292	1-acylglycerol-3-phosphate O-acyltransferase 5 (lysophosphatidic acid acyltransferase, epsilon) [Source:ZFIN;Acc:ZDB-GENE-060929-914]
ENSDARG00000021480	olfml2bb	1.51078	0.595294	2.71593	4.26036	0.00188837	0.0304751	-1.12022	olfactomedin-like 2Bb [Source:ZFIN;Acc:ZDB-GENE-070912-266]
ENSDARG00000003519	aprt	1.51068	0.595199	3.61441	3.61796	0.00515799	0.0498082	-2.19725	adenine phosphoribosyltransferase [Source:ZFIN;Acc:ZDB-GENE-040426-1492]
ENSDARG00000056609	atad1b	1.5106	0.59512	3.31381	3.80141	0.0038503	0.0431745	-1.88155	ATPase family AAA domain containing 1b [Source:NCBI gene;Acc:368412]
ENSDARG00000102696	dnajc11b	1.50976	0.594316	3.60528	4.43946	0.00144133	0.0267211	-0.914103	DnaJ (Hsp40) homolog, subfamily C, member 11b [Source:ZFIN;Acc:ZDB-GENE-160114-27]
ENSDARG00000007788	atp2b1b	1.50836	0.592977	5.28516	3.80886	0.00380524	0.0428548	-1.94407	ATPase plasma membrane Ca2+ transporting 1b [Source:ZFIN;Acc:ZDB-GENE-080409-1]
ENSDARG00000011958	ctnnbl1	1.50812	0.592752	3.587	4.00165	0.00281189	0.0370895	-1.58602	catenin, beta like 1 [Source:ZFIN;Acc:ZDB-GENE-040426-1850]
ENSDARG00000035559	tp53	1.50677	0.591463	4.10325	3.83927	0.00362672	0.0419752	-1.87317	tumor protein p53 [Source:NCBI gene;Acc:30590]
ENSDARG00000079752	col6a4a	1.50644	0.591139	7.13333	5.27952	0.000431684	0.0160347	0.28836	collagen, type VI, alpha 4a [Source:ZFIN;Acc:ZDB-GENE-041111-303]
ENSDARG00000074849	rac1a	1.5062	0.590912	5.12632	4.77251	0.000882853	0.0210294	-0.463795	Rac family small GTPase 1a [Source:ZFIN;Acc:ZDB-GENE-030131-5415]
ENSDARG00000109961	mrpl22	1.50538	0.590129	3.02217	3.79057	0.00391697	0.0435705	-1.87422	mitochondrial ribosomal protein L22 [Source:ZFIN;Acc:ZDB-GENE-080303-28]
ENSDARG00000112087	ube2l3a	1.50399	0.588795	4.13881	5.34174	0.000396401	0.0154331	0.363528	ubiquitin-conjugating enzyme E2L 3a [Source:ZFIN;Acc:ZDB-GENE-030131-2977]
ENSDARG00000037109	pwp2h	1.50384	0.588655	4.81917	5.39503	0.000368648	0.0148036	0.422536	PWP2 small subunit processome component [Source:ZFIN;Acc:ZDB-GENE-021031-3]
ENSDARG00000099431	med24	1.50366	0.588474	3.34989	4.34236	0.00166774	0.0287792	-1.04445	mediator complex subunit 24 [Source:NCBI gene;Acc:323621]
ENSDARG00000017315	larp7	1.50362	0.588439	3.53117	4.66143	0.0010378	0.0227082	-0.578865	La ribonucleoprotein 7, transcriptional regulator [Source:NCBI gene;Acc:334956]
ENSDARG00000077872	CR626907.1	1.50326	0.588091	6.48694	3.79344	0.00389925	0.0434589	-1.94366	alpha-2-macroglobulin-like [Source:NCBI gene;Acc:100006895]
ENSDARG00000005551	hnrnph1l	1.50319	0.58803	5.21335	4.69989	0.000981092	0.0221582	-0.570532	heterogeneous nuclear ribonucleoprotein H1, like [Source:ZFIN;Acc:ZDB-GENE-030131-275]
ENSDARG00000012953	mob1bb	1.50316	0.587995	3.85069	4.30159	0.00177381	0.0294871	-1.1378	MOB kinase activator 1Bb [Source:ZFIN;Acc:ZDB-GENE-050522-58]
ENSDARG00000044781	bace2	1.50254	0.587405	2.46855	3.69938	0.00452799	0.0462134	-1.96561	beta-secretase 2 [Source:ZFIN;Acc:ZDB-GENE-041010-68]
ENSDARG00000102398	cnn1b	1.50174	0.586638	3.46247	3.7553	0.00414233	0.0446044	-1.96636	calponin 1, basic, smooth muscle, b [Source:ZFIN;Acc:ZDB-GENE-091118-54]
ENSDARG00000029003	eif1axa	1.50108	0.585996	3.24934	3.61237	0.00520447	0.0499576	-2.17775	eukaryotic translation initiation factor 1A X-linked a [Source:ZFIN;Acc:ZDB-GENE-041010-185]
ENSDARG00000044751	ddt	1.50092	0.585851	4.872	3.99676	0.00283338	0.0371374	-1.64635	D-dopachrome tautomerase [Source:ZFIN;Acc:ZDB-GENE-040625-160]
ENSDARG00000016304	tfdp1b	1.50085	0.585782	2.24595	3.71205	0.00443741	0.0459446	-1.92259	transcription factor Dp-1, b [Source:ZFIN;Acc:ZDB-GENE-040426-1746]
ENSDARG00000103537	ttll12	1.50065	0.585589	2.14208	3.77438	0.00401881	0.0440357	-1.81373	tubulin tyrosine ligase-like family, member 12 [Source:ZFIN;Acc:ZDB-GENE-040426-697]

## Sheet: 3_CUTOFF |FC|>3
	DEGs Cut off |FC|>3 List
	ENSDARG CODE	NAME	FC	Log2FC	AveExpr	t	P.Value	adj.P.Val	B	Description
Downregulated	ENSDARG00000040738	zgc:153846	9.34281	-3.22386	1.61946	-11.5747	6.8142e-07	0.00450226	5.65849	zgc:153846 [Source:ZFIN;Acc:ZDB-GENE-060929-898]
	ENSDARG00000037738	fbxl3l	8.62692	-3.10885	2.08768	-10.1001	2.26171e-06	0.00470459	4.99994	F-box and leucine-rich repeat protein 3, like [Source:ZFIN;Acc:ZDB-GENE-130530-598]
	ENSDARG00000040736	crygm7	8.32403	-3.05728	-1.07266	-6.3582	0.000106171	0.00952788	1.16673	crystallin, gamma M7 [Source:ZFIN;Acc:ZDB-GENE-050516-8]
	ENSDARG00000100504	ppp1r27b	7.35988	-2.87968	2.89744	-7.05445	4.65029e-05	0.00751533	2.50784	protein phosphatase 1, regulatory subunit 27b [Source:ZFIN;Acc:ZDB-GENE-051023-5]
	ENSDARG00000010420	ndrg1b	6.87717	-2.78182	4.92012	-5.96663	0.000173481	0.0115762	1.2012	N-myc downstream regulated 1b [Source:ZFIN;Acc:ZDB-GENE-040426-1648]
	ENSDARG00000045863	asb15b	6.82672	-2.77119	-0.0238917	-4.39076	0.00155049	0.0276364	-0.815555	ankyrin repeat and SOCS box containing 15b [Source:ZFIN;Acc:ZDB-GENE-041210-265]
	ENSDARG00000115234	crygm2b	5.91059	-2.5633	-0.167484	-8.00317	1.65047e-05	0.00613062	2.694	crystallin, gamma M2b [Source:ZFIN;Acc:ZDB-GENE-050516-10]
	ENSDARG00000017780	rorcb	5.76685	-2.52778	6.72396	-5.76382	0.000225513	0.0122454	0.93393	RAR-related orphan receptor C b [Source:ZFIN;Acc:ZDB-GENE-040724-215]
	ENSDARG00000098051	opn6b	5.48306	-2.45498	2.93031	-5.55609	0.000296746	0.0135365	0.718924	opsin 6, group member b [Source:ZFIN;Acc:ZDB-GENE-030616-402]
	ENSDARG00000038666	igfbp1b	5.26632	-2.3968	2.98242	-5.57091	0.000290934	0.0135084	0.735351	insulin-like growth factor binding protein 1b [Source:ZFIN;Acc:ZDB-GENE-081210-3]
	ENSDARG00000105183	CT009487.2	5.0068	-2.32389	1.40582	-10.8929	1.16607e-06	0.00450226	5.32074	None
	ENSDARG00000105405	loc564481	5.00325	-2.32287	-1.30417	-4.53365	0.00125274	0.0250079	-0.735526	hypothetical protein LOC564481 [Source:ZFIN;Acc:ZDB-GENE-060130-7]
	ENSDARG00000117097	crygm2c	4.78853	-2.25958	0.154557	-7.86402	1.90988e-05	0.00635256	2.76382	crystallin, gamma M2c [Source:ZFIN;Acc:ZDB-GENE-050516-11]
	ENSDARG00000077487	spsb3b	4.59134	-2.19891	0.976178	-4.04511	0.0026283	0.0359443	-1.2855	splA/ryanodine receptor domain and SOCS box containing 3b [Source:ZFIN;Acc:ZDB-GENE-121226-2]
	ENSDARG00000087911	psme4a	4.57485	-2.19372	6.59483	-6.43816	9.62751e-05	0.0094304	1.78463	proteasome activator subunit 4a [Source:NCBI gene;Acc:793897]
	ENSDARG00000044875	crygm2e	4.42422	-2.14542	-0.531327	-6.05924	0.000154181	0.0112185	0.986107	crystallin, gamma M2e [Source:ZFIN;Acc:ZDB-GENE-081105-116]
	ENSDARG00000038742	rbp1.2	4.1825	-2.06437	1.88871	-3.9576	0.00301181	0.0382751	-1.48415	retinol binding protein 1, cellular, tandem duplicate 2 [Source:ZFIN;Acc:ZDB-GENE-070912-18]
	ENSDARG00000103277	cyp24a1	4.12126	-2.04309	4.30761	-4.94941	0.000684934	0.0189453	-0.180895	cytochrome P450, family 24, subfamily A, polypeptide 1 [Source:ZFIN;Acc:ZDB-GENE-060825-1]
	ENSDARG00000037533	mep1b	3.99718	-1.99898	2.57965	-4.03471	0.00267104	0.0362903	-1.4365	meprin A, beta [Source:ZFIN;Acc:ZDB-GENE-041014-209]
	ENSDARG00000008790	actr3b	3.79277	-1.92325	2.73716	-10.5734	1.51511e-06	0.00450226	5.59705	actin related protein 3B [Source:ZFIN;Acc:ZDB-GENE-070424-10]
	ENSDARG00000091847	si:ch211-181d7.1	3.64538	-1.86607	4.04782	-4.72107	0.00095129	0.0216976	-0.506404	si:ch211-181d7.1 [Source:ZFIN;Acc:ZDB-GENE-121214-14]
	ENSDARG00000099889	dusp27	3.62567	-1.85825	6.13463	-5.24195	0.000454609	0.0161184	0.222013	dual specificity phosphatase 27 [Source:NCBI gene;Acc:792623]
	ENSDARG00000036833	upp2	3.50837	-1.8108	3.22771	-4.09999	0.00241438	0.0345426	-1.39676	uridine phosphorylase 2 [Source:ZFIN;Acc:ZDB-GENE-040426-830]
	ENSDARG00000052515	calcoco2	3.46915	-1.79458	4.52804	-6.9245	5.40105e-05	0.00765654	2.35666	calcium binding and coiled-coil domain 2 [Source:ZFIN;Acc:ZDB-GENE-050522-346]
	ENSDARG00000101567	guca1e	3.45454	-1.78849	2.24963	-3.79321	0.00390067	0.0434589	-1.7812	guanylate cyclase activator 1e [Source:ZFIN;Acc:ZDB-GENE-040426-1577]
	ENSDARG00000094965	nfil3-5	3.43036	-1.77836	7.01183	-5.19891	0.000482498	0.0164378	0.173778	nuclear factor, interleukin 3 regulated, member 5 [Source:ZFIN;Acc:ZDB-GENE-030131-7677]
	ENSDARG00000068621	si:ch211-181d7.3	3.41052	-1.76999	4.11859	-5.20725	0.00047695	0.016393	0.185928	si:ch211-181d7.3 [Source:ZFIN;Acc:ZDB-GENE-121214-30]
	ENSDARG00000077567	angel1	3.40501	-1.76766	1.81555	-7.47676	2.8975e-05	0.00658285	2.88935	angel homolog 1 (Drosophila) [Source:ZFIN;Acc:ZDB-GENE-111020-12]
	ENSDARG00000016391	calcoco1b	3.39702	-1.76427	4.90512	-5.685	0.000250094	0.0129109	0.820928	calcium binding and coiled-coil domain 1b [Source:ZFIN;Acc:ZDB-GENE-031118-126]
	ENSDARG00000040277	fbxo32	3.38645	-1.75977	6.01437	-5.09227	0.000559824	0.0175375	0.0101971	F-box protein 32 [Source:ZFIN;Acc:ZDB-GENE-040426-1040]
	ENSDARG00000068240	trim110	3.14132	-1.65137	-0.661127	-3.76683	0.00406725	0.0441837	-1.66416	tripartite motif containing 110 [Source:ZFIN;Acc:ZDB-GENE-070912-10]
	ENSDARG00000095802	pcare2	3.12599	-1.64431	4.02276	-3.61763	0.00516069	0.0498082	-2.21473	photoreceptor cilium actin regulator 2 [Source:ZFIN;Acc:ZDB-GENE-110411-72]
	ENSDARG00000024503	c6ast3	3.10292	-1.63363	3.58804	-4.70016	0.000980708	0.0221582	-0.518774	six-cysteine containing astacin protease 3 [Source:ZFIN;Acc:ZDB-GENE-050320-99]
	ENSDARG00000035732	arntl1b	3.09937	-1.63198	4.16559	-4.57689	0.00117512	0.0242738	-0.728606	aryl hydrocarbon receptor nuclear translocator-like 1b [Source:ZFIN;Acc:ZDB-GENE-030408-1]
	ENSDARG00000079059	retreg1	3.09558	-1.63021	3.72362	-5.51401	0.000313945	0.0138944	0.618696	reticulophagy regulator 1 [Source:ZFIN;Acc:ZDB-GENE-130221-1]
	ENSDARG00000097938	asb5a	3.03296	-1.60073	2.39398	-5.54706	0.00030035	0.0135523	0.719339	ankyrin repeat and SOCS box containing 5a [Source:ZFIN;Acc:ZDB-GENE-070424-269]
	ENSDARG00000117448	CABZ01072245.1	3.01096	-1.59022	4.19482	-4.55985	0.00120507	0.0246117	-0.756	None
Upregulated	ENSDARG00000056617	rpgra	3.80046	3.57848	0.29893	5.05327	0.000591337	0.0180094	-0.00107974	retinitis pigmentosa GTPase regulator a [Source:ZFIN;Acc:ZDB-GENE-070912-423]
	ENSDARG00000087873	eevs	3.76907	3.47149	3.05226	9.0117	6.05537e-06	0.00530826	4.33133	2-epi-5-epi-valiolone synthase [Source:ZFIN;Acc:ZDB-GENE-131121-365]
	ENSDARG00000101393	si:dkey-31g6.6	3.75898	3.03397	0.324694	4.09117	0.00244745	0.034818	-1.20703	si:dkey-31g6.6 [Source:ZFIN;Acc:ZDB-GENE-110209-1]
	ENSDARG00000001760	tnxba	3.73212	2.9651	3.75052	4.86972	0.00076748	0.0197334	-0.24282	tenascin XBa [Source:ZFIN;Acc:ZDB-GENE-070103-5]
	ENSDARG00000055133	cenpf	3.71997	2.91504	3.63143	6.38998	0.000102112	0.0094304	1.75341	centromere protein F [Source:ZFIN;Acc:ZDB-GENE-041111-205]
	ENSDARG00000069305	si:ch211-203k16.3	3.71432	2.74064	0.610576	3.7282	0.00432473	0.0454567	-1.71886	si:ch211-203k16.3 [Source:ZFIN;Acc:ZDB-GENE-041014-290]
	ENSDARG00000104572	si:dkey-35h6.1	3.64322	2.69193	2.81076	4.55846	0.00120755	0.0246117	-0.636327	si:dkey-35h6.1 [Source:ZFIN;Acc:ZDB-GENE-141216-112]
	ENSDARG00000088377	rp1l1b	3.64192	2.63813	4.59339	5.02262	0.000617442	0.0183216	-0.0618306	rp1 like 1b [Source:ZFIN;Acc:ZDB-GENE-091204-67]
	ENSDARG00000093044	si:ch211-161h7.5	3.62913	2.50116	3.69733	3.71779	0.00439704	0.0457562	-1.99822	si:ch211-161h7.5 [Source:ZFIN;Acc:ZDB-GENE-091204-265]
	ENSDARG00000091150	mki67	3.59113	2.44939	5.48856	6.207	0.000128033	0.0105265	1.50066	marker of proliferation Ki-67 [Source:ZFIN;Acc:ZDB-GENE-030131-9771]
	ENSDARG00000042221	mthfd1l	3.57534	2.44659	2.38424	4.89755	0.000737498	0.0194238	-0.135412	methylenetetrahydrofolate dehydrogenase (NADP+ dependent) 1 like [Source:ZFIN;Acc:ZDB-GENE-041001-133]
	ENSDARG00000096905	si:ch73-23l24.1	3.51572	2.39007	2.579	7.45943	2.95314e-05	0.00658285	2.91383	si:ch73-23l24.1 [Source:ZFIN;Acc:ZDB-GENE-131127-400]
	ENSDARG00000075803	slc41a2a	3.41134	2.37972	-0.0644558	3.79623	0.00388203	0.0433652	-1.61555	solute carrier family 41 member 2a [Source:ZFIN;Acc:ZDB-GENE-130530-781]
	ENSDARG00000055527	cmn	3.39963	2.34834	5.25151	8.95144	6.41267e-06	0.00530826	4.4208	calymmin [Source:ZFIN;Acc:ZDB-GENE-000208-9]
	ENSDARG00000087178	scpp9	3.39324	2.3419	1.31262	4.00059	0.00281652	0.0370977	-1.35846	secretory calcium-binding phosphoprotein 9 [Source:ZFIN;Acc:ZDB-GENE-090424-3]
	ENSDARG00000074745	zmp:0000000760	3.38882	2.22568	4.91482	8.50125	9.94132e-06	0.00544183	4.0033	zmp:0000000760 [Source:ZFIN;Acc:ZDB-GENE-130530-763]
	ENSDARG00000094892	cenph	3.36932	2.22466	-0.696598	3.6801	0.00466951	0.0470822	-1.78596	centromere protein H [Source:ZFIN;Acc:ZDB-GENE-081104-340]
	ENSDARG00000075016	apobb.2	3.36827	2.22193	3.4857	10.1236	2.21628e-06	0.00470459	5.33931	apolipoprotein Bb, tandem duplicate 2 [Source:ZFIN;Acc:ZDB-GENE-070705-554]
	ENSDARG00000043035	capn3b	3.35883	2.21711	2.42475	5.8869	0.000192198	0.0116267	1.15595	calpain 3b [Source:ZFIN;Acc:ZDB-GENE-041001-149]
	ENSDARG00000093629	si:ch211-106h4.4	3.34002	2.20228	0.280476	4.28754	0.00181201	0.0298665	-0.937087	si:ch211-106h4.4 [Source:ZFIN;Acc:ZDB-GENE-070705-14]
	ENSDARG00000040118	zgc:113232	3.29555	2.18784	4.63996	8.64069	8.66212e-06	0.00539323	4.1326	zgc:113232 [Source:ZFIN;Acc:ZDB-GENE-050327-86]
	ENSDARG00000002311	fabp11b	3.2897	2.1669	-0.53949	5.09641	0.000556581	0.0175301	-0.0235791	fatty acid binding protein 11b [Source:ZFIN;Acc:ZDB-GENE-050522-391]
	ENSDARG00000077652	lratb.2	3.2869	2.1666	0.746823	6.4218	9.82161e-05	0.0094304	1.63212	lecithin retinol acyltransferase b, tandem duplicate 2 [Source:ZFIN;Acc:ZDB-GENE-081022-106]
	ENSDARG00000020711	rrm2	3.23768	2.14521	4.08411	5.74823	0.000230159	0.0123073	0.931559	ribonucleotide reductase regulatory subunit M2 [Source:NCBI gene;Acc:100330864]
	ENSDARG00000057738	hells	3.23546	2.1294	3.1954	7.05249	4.66072e-05	0.00751533	2.5119	helicase, lymphoid specific [Source:ZFIN;Acc:ZDB-GENE-030131-9923]
	ENSDARG00000078299	si:ch211-13f8.2	3.23188	2.08742	-0.653647	5.23645	0.000458078	0.0161774	0.114666	si:ch211-13f8.2 [Source:ZFIN;Acc:ZDB-GENE-070705-32]
	ENSDARG00000042563	mis18bp1	3.23154	2.0841	1.26111	5.29069	0.000425107	0.0159783	0.400679	MIS18 binding protein 1 [Source:ZFIN;Acc:ZDB-GENE-030616-151]
	ENSDARG00000036180	ccnb2	3.22601	2.06206	-0.108654	4.11245	0.0023684	0.0340964	-1.18445	cyclin B2 [Source:ZFIN;Acc:ZDB-GENE-030429-12]
	ENSDARG00000060041	lig1	3.22581	2.05067	3.67967	7.3927	3.17859e-05	0.00658285	2.88209	ligase I, DNA, ATP-dependent [Source:ZFIN;Acc:ZDB-GENE-110404-2]
	ENSDARG00000002304	gins2	3.19757	2.01909	0.428003	5.06229	0.000583888	0.0178347	0.0694564	GINS complex subunit 2 [Source:ZFIN;Acc:ZDB-GENE-050419-19]
	ENSDARG00000077620	cdca7a	3.19734	1.99624	2.99223	6.74284	6.68016e-05	0.00829638	2.16609	cell division cycle associated 7a [Source:ZFIN;Acc:ZDB-GENE-050417-29]
	ENSDARG00000069245	matn3a	3.18482	1.96703	4.86795	9.32373	4.52209e-06	0.00530826	4.7497	matrilin 3a [Source:ZFIN;Acc:ZDB-GENE-040822-21]
	ENSDARG00000057683	mcm6	3.18368	1.96455	4.61405	8.06504	1.54772e-05	0.00613062	3.57881	minichromosome maintenance complex component 6 [Source:ZFIN;Acc:ZDB-GENE-030909-6]
	ENSDARG00000099194	CABZ01058261.1	3.17856	1.95645	2.75019	7.5794	2.59046e-05	0.00658285	3.05587	inner centromere protein [Source:NCBI gene;Acc:572121]
	ENSDARG00000096045	si:ch73-263o4.4	3.17821	1.95443	0.74592	5.81784	0.000210182	0.0120065	0.993001	si:ch73-263o4.4 [Source:ZFIN;Acc:ZDB-GENE-110914-210]
	ENSDARG00000019907	dscc1	3.16745	1.95142	0.540323	5.83614	0.000205247	0.011982	0.985402	DNA replication and sister chromatid cohesion 1 [Source:NCBI gene;Acc:447872]
	ENSDARG00000019507	mcm5	3.16633	1.9307	4.09624	7.81491	2.01181e-05	0.00635256	3.32447	minichromosome maintenance complex component 5 [Source:ZFIN;Acc:ZDB-GENE-021209-1]
	ENSDARG00000005023	fkbp9	3.1553	1.92618	3.24463	8.9103	6.66985e-06	0.00530826	4.33812	FKBP prolyl isomerase 9 [Source:ZFIN;Acc:ZDB-GENE-040801-23]
	ENSDARG00000102798	mcm2	3.14902	1.91421	4.83757	7.30859	3.48983e-05	0.00691351	2.78824	minichromosome maintenance complex component 2 [Source:ZFIN;Acc:ZDB-GENE-020419-24]
	ENSDARG00000042894	tyms	3.13749	1.91034	2.16009	6.59463	7.96859e-05	0.00897039	1.98228	thymidylate synthetase [Source:ZFIN;Acc:ZDB-GENE-040426-59]
	ENSDARG00000077403	col8a1a	3.11101	1.9	2.75595	7.22754	3.8214e-05	0.00722627	2.69317	collagen, type VIII, alpha 1a [Source:ZFIN;Acc:ZDB-GENE-070912-274]
	ENSDARG00000055656	pdzd3b	3.10887	1.89529	2.0312	3.77638	0.00400604	0.0440357	-1.76578	PDZ domain containing 3b [Source:ZFIN;Acc:ZDB-GENE-081022-151]
	ENSDARG00000058556	muc5.2	3.09908	1.8931	5.20695	5.93591	0.00018045	0.0115762	1.15423	mucin 5.2 [Source:ZFIN;Acc:ZDB-GENE-121108-1]
	ENSDARG00000115405	hbbe1.2	3.09906	1.86521	5.14489	4.52832	0.00126267	0.0251223	-0.809818	hemoglobin beta embryonic-1.2 [Source:ZFIN;Acc:ZDB-GENE-090501-3]
	ENSDARG00000031483	col9a1b	3.09852	1.8647	5.77764	6.40704	0.000100002	0.0094304	1.7434	collagen, type IX, alpha 1b [Source:ZFIN;Acc:ZDB-GENE-040426-2410]
	ENSDARG00000103754	aspm	3.09704	1.85963	4.81079	8.82661	7.22856e-06	0.00530826	4.30826	abnormal spindle microtubule assembly [Source:ZFIN;Acc:ZDB-GENE-050208-620]
	ENSDARG00000037961	rcn3	3.06684	1.84444	2.47225	6.13731	0.000139712	0.0109666	1.4597	reticulocalbin 3, EF-hand calcium binding domain [Source:ZFIN;Acc:ZDB-GENE-040625-175]
	ENSDARG00000024204	mcm3	3.06603	1.83808	4.16113	7.51771	2.77048e-05	0.00658285	3.01524	minichromosome maintenance complex component 3 [Source:ZFIN;Acc:ZDB-GENE-020419-4]
	ENSDARG00000075682	orc6	3.0648	1.81382	1.06528	5.53064	0.000307023	0.0137107	0.690115	origin recognition complex, subunit 6 [Source:ZFIN;Acc:ZDB-GENE-030131-2976]
	ENSDARG00000007480	rpe65a	3.05047	1.77034	4.45839	7.78112	2.08538e-05	0.00635256	3.29074	retinoid isomerohydrolase RPE65 a [Source:NCBI gene;Acc:393724]
	ENSDARG00000004713	mad2l1	3.03917	1.76538	0.814001	4.1515	0.00223029	0.0330901	-1.12618	MAD2 mitotic arrest deficient-like 1 (yeast) [Source:ZFIN;Acc:ZDB-GENE-030515-3]
	ENSDARG00000093622	spc24	3.03803	1.76266	0.696092	5.80742	0.000213049	0.0120065	0.980502	SPC24 component of NDC80 kinetochore complex [Source:NCBI gene;Acc:554147]
	ENSDARG00000056498	crp2	3.03655	1.76078	4.02175	4.97828	0.000657416	0.0186397	-0.126647	C-reactive protein 2 [Source:ZFIN;Acc:ZDB-GENE-030131-5826]
	ENSDARG00000103996	spdl1	3.03287	1.75246	1.36378	8.58261	9.17164e-06	0.00539323	3.75234	spindle apparatus coiled-coil protein 1 [Source:NCBI gene;Acc:568360]
	ENSDARG00000078052	emilin3a	3.01891	1.75201	0.753977	4.86988	0.000767295	0.0197334	-0.150249	elastin microfibril interfacer 3a [Source:ZFIN;Acc:ZDB-GENE-080612-2]
	ENSDARG00000089667	MFAP4	3.002	1.74796	-0.770731	4.33489	0.00168666	0.0289235	-0.940358	zgc:173915 [Source:ZFIN;Acc:ZDB-GENE-071004-112]
	ENSDARG00000092730	enam	3.00128	1.73986	2.54	5.41683	0.000357903	0.0146262	0.549632	enamelin [Source:ZFIN;Acc:ZDB-GENE-071005-4]
	ENSDARG00000045815	mcm10	2.99309	1.72052	0.800218	6.77224	6.45253e-05	0.00824001	2.01768	minichromosome maintenance 10 replication initiation factor [Source:NCBI gene;Acc:553396]
	ENSDARG00000005993	prc1b	2.98866	1.71795	1.03638	5.8096	0.000212446	0.0120065	1.01916	protein regulator of cytokinesis 1b [Source:ZFIN;Acc:ZDB-GENE-040426-777]
	ENSDARG00000073747	si:dkey-1j5.4	2.97841	1.71673	2.36871	6.88771	5.63679e-05	0.00766346	2.31628	si:dkey-1j5.4 [Source:ZFIN;Acc:ZDB-GENE-130603-91]
	ENSDARG00000098646	mthfd2	2.97208	1.69496	3.39131	6.13056	0.000140903	0.0110185	1.43186	methylenetetrahydrofolate dehydrogenase (NADP+ dependent) 2, methenyltetrahydrofolate cyclohydrolase [Source:ZFIN;Acc:ZDB-GENE-040704-20]
	ENSDARG00000051923	ccnb1	2.96892	1.69397	2.3638	4.7763	0.000878025	0.0209929	-0.317198	cyclin B1 [Source:ZFIN;Acc:ZDB-GENE-000406-10]
	ENSDARG00000102808	calr3b	2.96247	1.69237	5.42629	8.87216	6.91838e-06	0.00530826	4.35314	calreticulin 3b [Source:ZFIN;Acc:ZDB-GENE-030131-9907]
	ENSDARG00000070568	atad5a	2.95107	1.69222	3.59508	6.89999	5.55691e-05	0.00766346	2.34023	ATPase family AAA domain containing 5a [Source:ZFIN;Acc:ZDB-GENE-070912-20]
	ENSDARG00000062152	chaf1a	2.9506	1.68975	4.25546	11.0355	1.03968e-06	0.00450226	6.08161	chromatin assembly factor 1, subunit A (p150) [Source:NCBI gene;Acc:563212]
	ENSDARG00000020289	pif1	2.9471	1.68966	-0.0594326	5.28265	0.000429829	0.0160281	0.280421	PIF1 5'-to-3' DNA helicase homolog (S. cerevisiae) [Source:NCBI gene;Acc:326729]
	ENSDARG00000087554	cdk1	2.9434	1.67698	2.67115	5.03189	0.000609421	0.0182923	0.0209644	cyclin-dependent kinase 1 [Source:ZFIN;Acc:ZDB-GENE-010320-1]
	ENSDARG00000018121	cenpj	2.94294	1.67687	1.16052	5.91096	0.000186332	0.0115904	1.14855	centromere protein J [Source:ZFIN;Acc:ZDB-GENE-030131-6323]
	ENSDARG00000038066	kpna2	2.93961	1.67121	3.39438	5.56226	0.000294311	0.0135084	0.702926	karyopherin alpha 2 (RAG cohort 1, importin alpha 1) [Source:ZFIN;Acc:ZDB-GENE-040718-22]
	ENSDARG00000114670	ube2c	2.93797	1.67069	1.55018	3.86875	0.0034621	0.041175	-1.5853	ubiquitin-conjugating enzyme E2C [Source:ZFIN;Acc:ZDB-GENE-051030-48]
	ENSDARG00000063285	ube2t	2.93472	1.66837	-0.296014	5.43669	0.000348408	0.0145514	0.411901	ubiquitin-conjugating enzyme E2T (putative) [Source:NCBI gene;Acc:768152]
	ENSDARG00000055618	acta1b	2.93454	1.66822	9.16959	7.57534	2.60191e-05	0.00658285	3.07602	actin alpha 1, skeletal muscle b [Source:ZFIN;Acc:ZDB-GENE-030131-55]
	ENSDARG00000101597	si:dkeyp-57d7.4	2.91645	1.66332	3.19702	3.62773	0.00507776	0.0493487	-2.12776	si:dkeyp-57d7.4 [Source:ZFIN;Acc:ZDB-GENE-141216-425]
	ENSDARG00000063385	cenpe	2.91329	1.66281	3.8827	8.39556	1.10485e-05	0.00547189	3.89648	centromere protein E [Source:ZFIN;Acc:ZDB-GENE-060929-860]
	ENSDARG00000023002	dtl	2.91247	1.65778	0.676596	5.77287	0.000222864	0.0121777	0.941904	denticleless E3 ubiquitin protein ligase homolog (Drosophila) [Source:NCBI gene;Acc:192314]
	ENSDARG00000105188	vimr2	2.90952	1.6549	4.03779	5.43217	0.000350545	0.0145543	0.503483	vimentin-related 2 [Source:ZFIN;Acc:ZDB-GENE-160113-76]
	ENSDARG00000017744	smc2	2.90808	1.64961	3.78971	7.37579	3.23862e-05	0.00660457	2.86415	structural maintenance of chromosomes 2 [Source:ZFIN;Acc:ZDB-GENE-030131-105]
	ENSDARG00000069917	ska3	2.90535	1.63738	0.691917	4.30201	0.00177268	0.0294871	-0.913053	spindle and kinetochore associated complex subunit 3 [Source:NCBI gene;Acc:570479]
	ENSDARG00000097513	CT573383.1	2.90066	1.63639	0.511226	5.6472	0.000262894	0.0129109	0.779201	annexin A2-A-like [Source:NCBI gene;Acc:100006250]
	ENSDARG00000087238	si:ch211-161h7.4	2.89501	1.63184	3.41744	5.66477	0.000256857	0.0129109	0.8361	si:ch211-161h7.4 [Source:ZFIN;Acc:ZDB-GENE-091118-108]
	ENSDARG00000101037	asf1ba	2.88857	1.63183	1.21044	5.49263	0.000323089	0.0140893	0.653975	anti-silencing function 1Ba histone chaperone [Source:NCBI gene;Acc:386897]
	ENSDARG00000008986	e2f7	2.88825	1.63158	1.97329	7.42379	3.07128e-05	0.00658285	2.84503	E2F transcription factor 7 [Source:NCBI gene;Acc:567941]
	ENSDARG00000006544	c1qtnf6b	2.88525	1.63089	-0.0549047	5.16476	0.000505927	0.0168394	0.146753	C1q and TNF related 6b [Source:ZFIN;Acc:ZDB-GENE-080411-1]
	ENSDARG00000045808	rlbp1b	2.87879	1.61675	3.70894	4.95693	0.000677644	0.018838	-0.14633	retinaldehyde binding protein 1b [Source:ZFIN;Acc:ZDB-GENE-040426-1870]
	ENSDARG00000068175	ing5b	2.87784	1.61637	-0.101041	3.74376	0.00421898	0.045074	-1.68847	inhibitor of growth family, member 5b [Source:ZFIN;Acc:ZDB-GENE-030616-462]
	ENSDARG00000096887	CR381618.1	2.87452	1.61579	5.88508	4.05607	0.00258402	0.0357145	-1.53897	zinc finger protein 469 [Source:NCBI gene;Acc:101886729]
	ENSDARG00000078654	tpx2	2.86927	1.60903	3.6733	6.77165	6.45701e-05	0.00824001	2.19234	TPX2 microtubule nucleation factor [Source:ZFIN;Acc:ZDB-GENE-030131-9652]
	ENSDARG00000100917	slc30a8	2.86219	1.60368	0.758718	4.18962	0.00210364	0.0321824	-1.07196	solute carrier family 30 member 8 [Source:ZFIN;Acc:ZDB-GENE-060315-10]
	ENSDARG00000039099	aep1	2.86216	1.60314	3.80466	5.02806	0.000612724	0.0182949	-0.0493999	aerolysin-like protein [Source:NCBI gene;Acc:503710]
	ENSDARG00000014041	smarcad1a	2.8616	1.60243	3.20265	6.90308	5.53697e-05	0.00766346	2.34644	SWI/SNF-related, matrix-associated actin-dependent regulator of chromatin, subfamily a, containing DEAD/H box 1 a [Source:NCBI gene;Acc:557875]
	ENSDARG00000037603	zgc:162144	2.85856	1.60068	0.0621223	4.93529	0.000698829	0.0190266	-0.112765	zgc:162144 [Source:ZFIN;Acc:ZDB-GENE-030131-7630]
	ENSDARG00000117637	CABZ01005379.1	2.84562	1.59403	1.71254	7.31361	3.47033e-05	0.00691351	2.70621	None
	ENSDARG00000101872	BX842701.1	2.8455	1.58592	-0.214794	3.83444	0.00365452	0.0420684	-1.56251	None
	ENSDARG00000060434	map1b	2.84134	1.58558	5.75435	3.89295	0.00333283	0.040447	-1.79715	microtubule-associated protein 1B [Source:ZFIN;Acc:ZDB-GENE-130530-690]

## Sheet: 4_Bio. Processes CUTOFF |FC|>3
Source	Term_name	Term_id	Adjusted_p_value	Negative_log10_of_adjusted_p_value	Term_size	Query_size	Intersection_size	Effective_domain_size	Intersections
GO:BP	mitotic cell cycle process	GO:1903047	4.21676e-14	13.375	277	88	18	21982	ENSDARG00000037738,ENSDARG00000055133,ENSDARG00000091150,ENSDARG00000094892,ENSDARG00000036180,ENSDARG00000057683,ENSDARG00000099194,ENSDARG00000019907,ENSDARG00000102798,ENSDARG00000004713,ENSDARG00000103996,ENSDARG00000005993,ENSDARG00000051923,ENSDARG00000087554,ENSDARG00000018121,ENSDARG00000017744,ENSDARG00000087238,ENSDARG00000078654
GO:BP	cell cycle process	GO:0022402	2.76291e-11	10.5586	467	88	19	21982	ENSDARG00000037738,ENSDARG00000055133,ENSDARG00000091150,ENSDARG00000094892,ENSDARG00000036180,ENSDARG00000057683,ENSDARG00000099194,ENSDARG00000019907,ENSDARG00000102798,ENSDARG00000103754,ENSDARG00000004713,ENSDARG00000103996,ENSDARG00000005993,ENSDARG00000051923,ENSDARG00000087554,ENSDARG00000018121,ENSDARG00000017744,ENSDARG00000087238,ENSDARG00000078654
GO:BP	mitotic cell cycle	GO:0000278	5.67645e-11	10.2459	558	88	20	21982	ENSDARG00000037738,ENSDARG00000055133,ENSDARG00000091150,ENSDARG00000094892,ENSDARG00000036180,ENSDARG00000057683,ENSDARG00000099194,ENSDARG00000019907,ENSDARG00000102798,ENSDARG00000103754,ENSDARG00000004713,ENSDARG00000103996,ENSDARG00000005993,ENSDARG00000051923,ENSDARG00000087554,ENSDARG00000018121,ENSDARG00000063385,ENSDARG00000017744,ENSDARG00000087238,ENSDARG00000078654
GO:BP	chromosome segregation	GO:0007059	1.22609e-09	8.91148	154	88	12	21982	ENSDARG00000055133,ENSDARG00000091150,ENSDARG00000094892,ENSDARG00000099194,ENSDARG00000019907,ENSDARG00000004713,ENSDARG00000103996,ENSDARG00000005993,ENSDARG00000051923,ENSDARG00000017744,ENSDARG00000069917,ENSDARG00000087238
GO:BP	chromosome organization	GO:0051276	2.79239e-09	8.55402	264	88	14	21982	ENSDARG00000094892,ENSDARG00000057683,ENSDARG00000099194,ENSDARG00000019907,ENSDARG00000019507,ENSDARG00000102798,ENSDARG00000024204,ENSDARG00000004713,ENSDARG00000103996,ENSDARG00000005993,ENSDARG00000051923,ENSDARG00000020289,ENSDARG00000017744,ENSDARG00000087238
GO:BP	mitotic nuclear division	GO:0140014	3.44443e-08	7.46288	115	88	10	21982	ENSDARG00000091150,ENSDARG00000099194,ENSDARG00000019907,ENSDARG00000004713,ENSDARG00000103996,ENSDARG00000005993,ENSDARG00000051923,ENSDARG00000017744,ENSDARG00000087238,ENSDARG00000078654
GO:BP	cell cycle	GO:0007049	2.95906e-07	6.52885	895	88	20	21982	ENSDARG00000037738,ENSDARG00000055133,ENSDARG00000091150,ENSDARG00000094892,ENSDARG00000036180,ENSDARG00000057683,ENSDARG00000099194,ENSDARG00000019907,ENSDARG00000102798,ENSDARG00000103754,ENSDARG00000004713,ENSDARG00000103996,ENSDARG00000005993,ENSDARG00000051923,ENSDARG00000087554,ENSDARG00000018121,ENSDARG00000063385,ENSDARG00000017744,ENSDARG00000087238,ENSDARG00000078654
GO:BP	DNA replication initiation	GO:0006270	6.00745e-07	6.22131	25	88	6	21982	ENSDARG00000057683,ENSDARG00000019507,ENSDARG00000102798,ENSDARG00000024204,ENSDARG00000075682,ENSDARG00000045815
GO:BP	mitotic sister chromatid segregation	GO:0000070	6.03347e-07	6.21943	74	88	8	21982	ENSDARG00000099194,ENSDARG00000019907,ENSDARG00000004713,ENSDARG00000103996,ENSDARG00000005993,ENSDARG00000051923,ENSDARG00000017744,ENSDARG00000087238
GO:BP	nuclear division	GO:0000280	1.08903e-06	5.96296	163	88	10	21982	ENSDARG00000091150,ENSDARG00000099194,ENSDARG00000019907,ENSDARG00000004713,ENSDARG00000103996,ENSDARG00000005993,ENSDARG00000051923,ENSDARG00000017744,ENSDARG00000087238,ENSDARG00000078654
GO:BP	nuclear chromosome segregation	GO:0098813	1.89481e-06	5.72243	125	88	9	21982	ENSDARG00000055133,ENSDARG00000099194,ENSDARG00000019907,ENSDARG00000004713,ENSDARG00000103996,ENSDARG00000005993,ENSDARG00000051923,ENSDARG00000017744,ENSDARG00000087238
GO:BP	organelle fission	GO:0048285	2.29722e-06	5.6388	176	88	10	21982	ENSDARG00000091150,ENSDARG00000099194,ENSDARG00000019907,ENSDARG00000004713,ENSDARG00000103996,ENSDARG00000005993,ENSDARG00000051923,ENSDARG00000017744,ENSDARG00000087238,ENSDARG00000078654
GO:BP	sister chromatid segregation	GO:0000819	3.83345e-06	5.41641	93	88	8	21982	ENSDARG00000099194,ENSDARG00000019907,ENSDARG00000004713,ENSDARG00000103996,ENSDARG00000005993,ENSDARG00000051923,ENSDARG00000017744,ENSDARG00000087238
GO:BP	mitotic cell cycle phase transition	GO:0044772	1.35776e-05	4.86718	109	88	8	21982	ENSDARG00000037738,ENSDARG00000055133,ENSDARG00000036180,ENSDARG00000004713,ENSDARG00000103996,ENSDARG00000051923,ENSDARG00000087554,ENSDARG00000018121
GO:BP	regulation of cell cycle process	GO:0010564	5.08678e-05	4.29356	182	88	9	21982	ENSDARG00000055133,ENSDARG00000091150,ENSDARG00000099194,ENSDARG00000004713,ENSDARG00000103996,ENSDARG00000005993,ENSDARG00000087554,ENSDARG00000018121,ENSDARG00000078654
GO:BP	cell cycle phase transition	GO:0044770	0.000133541	3.87438	146	88	8	21982	ENSDARG00000037738,ENSDARG00000055133,ENSDARG00000036180,ENSDARG00000004713,ENSDARG00000103996,ENSDARG00000051923,ENSDARG00000087554,ENSDARG00000018121
GO:BP	DNA replication	GO:0006260	0.00062159	3.2065	122	88	7	21982	ENSDARG00000002304,ENSDARG00000057683,ENSDARG00000019507,ENSDARG00000102798,ENSDARG00000024204,ENSDARG00000075682,ENSDARG00000045815
GO:BP	organelle organization	GO:0006996	0.000682775	3.16572	1996	88	24	21982	ENSDARG00000079059,ENSDARG00000055133,ENSDARG00000091150,ENSDARG00000094892,ENSDARG00000043035,ENSDARG00000057683,ENSDARG00000099194,ENSDARG00000019907,ENSDARG00000019507,ENSDARG00000102798,ENSDARG00000103754,ENSDARG00000024204,ENSDARG00000075682,ENSDARG00000004713,ENSDARG00000103996,ENSDARG00000005993,ENSDARG00000051923,ENSDARG00000020289,ENSDARG00000018121,ENSDARG00000105188,ENSDARG00000017744,…
GO:BP	DNA-templated DNA replication	GO:0006261	0.000854868	3.0681	80	88	6	21982	ENSDARG00000057683,ENSDARG00000019507,ENSDARG00000102798,ENSDARG00000024204,ENSDARG00000075682,ENSDARG00000045815
GO:BP	regulation of cell cycle	GO:0051726	0.00135376	2.86846	529	88	12	21982	ENSDARG00000037738,ENSDARG00000055133,ENSDARG00000091150,ENSDARG00000036180,ENSDARG00000099194,ENSDARG00000004713,ENSDARG00000103996,ENSDARG00000005993,ENSDARG00000051923,ENSDARG00000087554,ENSDARG00000018121,ENSDARG00000078654
GO:BP	regulation of mitotic cell cycle phase transition	GO:1901990	0.0108167	1.96591	72	88	5	21982	ENSDARG00000055133,ENSDARG00000004713,ENSDARG00000103996,ENSDARG00000087554,ENSDARG00000018121
GO:BP	metaphase plate congression	GO:0051310	0.0138409	1.85884	12	88	3	21982	ENSDARG00000055133,ENSDARG00000051923,ENSDARG00000087238
GO:BP	double-strand break repair via break-induced replication	GO:0000727	0.017941	1.74615	13	88	3	21982	ENSDARG00000002304,ENSDARG00000057683,ENSDARG00000102798
GO:BP	spindle organization	GO:0007051	0.0257659	1.58895	86	88	5	21982	ENSDARG00000094892,ENSDARG00000103754,ENSDARG00000005993,ENSDARG00000018121,ENSDARG00000078654
GO:BP	chromosome localization	GO:0050000	0.0283775	1.54703	15	88	3	21982	ENSDARG00000055133,ENSDARG00000051923,ENSDARG00000087238
GO:BP	establishment of chromosome localization	GO:0051303	0.0283775	1.54703	15	88	3	21982	ENSDARG00000055133,ENSDARG00000051923,ENSDARG00000087238
GO:BP	mitotic spindle organization	GO:0007052	0.0424809	1.37181	48	88	4	21982	ENSDARG00000094892,ENSDARG00000005993,ENSDARG00000018121,ENSDARG00000078654
GO:BP	lens development in camera-type eye	GO:0002088	0.0460623	1.33665	97	88	5	21982	ENSDARG00000040738,ENSDARG00000040736,ENSDARG00000115234,ENSDARG00000117097,ENSDARG00000044875
GO:BP	DNA metabolic process	GO:0006259	0.0491389	1.30857	525	88	10	21982	ENSDARG00000057738,ENSDARG00000060041,ENSDARG00000002304,ENSDARG00000057683,ENSDARG00000019507,ENSDARG00000102798,ENSDARG00000024204,ENSDARG00000075682,ENSDARG00000045815,ENSDARG00000020289

## Sheet: 5_Human Phen. BP CUTOFF |FC|>3
Source	Term_name	Term_id	Adjusted_p_value	Negative_log10_of_adjusted_p_value	Term_size	Query_size	Intersection_size	Effective_domain_size	Intersections
HP	Abnormality of chromosome stability	HP:0003220	3.51797e-17	16.4537	50	688	35	5246	ENSDARG00000002385,ENSDARG00000040041,ENSDARG00000040303,ENSDARG00000041411,ENSDARG00000053574,ENSDARG00000014161,ENSDARG00000061414,ENSDARG00000068919,ENSDARG00000074410,ENSDARG00000092927,ENSDARG00000038917,ENSDARG00000042637,ENSDARG00000077089,ENSDARG00000112136,ENSDARG00000060207,ENSDARG00000060620,ENSDARG00000086778,ENSDARG00000002952,ENSDARG00000056801,ENSDARG00000007885,ENSDARG00000013933,…
HP	Clubbing	HP:0001217	1.65096e-15	14.7823	136	688	59	5246	ENSDARG00000041411,ENSDARG00000043720,ENSDARG00000045308,ENSDARG00000053574,ENSDARG00000062978,ENSDARG00000014161,ENSDARG00000025335,ENSDARG00000061414,ENSDARG00000068919,ENSDARG00000074410,ENSDARG00000092927,ENSDARG00000002402,ENSDARG00000007734,ENSDARG00000021985,ENSDARG00000035074,ENSDARG00000042637,ENSDARG00000112136,ENSDARG00000012030,ENSDARG00000017355,ENSDARG00000022309,ENSDARG00000032005,…
HP	Pyridoxine-responsive sideroblastic anemia	HP:0005522	5.56182e-13	12.2548	24	688	21	5246	ENSDARG00000041411,ENSDARG00000053574,ENSDARG00000014161,ENSDARG00000061414,ENSDARG00000068919,ENSDARG00000074410,ENSDARG00000092927,ENSDARG00000112136,ENSDARG00000007885,ENSDARG00000013933,ENSDARG00000019250,ENSDARG00000024967,ENSDARG00000026224,ENSDARG00000055232,ENSDARG00000067596,ENSDARG00000068870,ENSDARG00000076716,ENSDARG00000079015,ENSDARG00000087752,ENSDARG00000098241,ENSDARG00000110103
HP	Absent testis	HP:0010469	5.56182e-13	12.2548	24	688	21	5246	ENSDARG00000041411,ENSDARG00000053574,ENSDARG00000014161,ENSDARG00000061414,ENSDARG00000068919,ENSDARG00000074410,ENSDARG00000092927,ENSDARG00000112136,ENSDARG00000007885,ENSDARG00000013933,ENSDARG00000019250,ENSDARG00000024967,ENSDARG00000026224,ENSDARG00000055232,ENSDARG00000067596,ENSDARG00000068870,ENSDARG00000076716,ENSDARG00000079015,ENSDARG00000087752,ENSDARG00000098241,ENSDARG00000110103
HP	Decreased fertility in males	HP:0012041	8.77448e-13	12.0568	156	688	60	5246	ENSDARG00000041411,ENSDARG00000053574,ENSDARG00000062978,ENSDARG00000104186,ENSDARG00000014161,ENSDARG00000025335,ENSDARG00000058587,ENSDARG00000061414,ENSDARG00000068919,ENSDARG00000074410,ENSDARG00000088950,ENSDARG00000090319,ENSDARG00000092927,ENSDARG00000099485,ENSDARG00000077089,ENSDARG00000112136,ENSDARG00000078995,ENSDARG00000089456,ENSDARG00000000943,ENSDARG00000012030,ENSDARG00000017355,…
HP	Small intestinal stenosis	HP:0012848	8.94483e-12	11.0484	28	688	22	5246	ENSDARG00000041411,ENSDARG00000043720,ENSDARG00000053574,ENSDARG00000014161,ENSDARG00000061414,ENSDARG00000068919,ENSDARG00000074410,ENSDARG00000092927,ENSDARG00000112136,ENSDARG00000007885,ENSDARG00000013933,ENSDARG00000019250,ENSDARG00000024967,ENSDARG00000026224,ENSDARG00000055232,ENSDARG00000067596,ENSDARG00000068870,ENSDARG00000076716,ENSDARG00000079015,ENSDARG00000087752,ENSDARG00000098241,…
HP	Duodenal stenosis	HP:0100867	8.94483e-12	11.0484	28	688	22	5246	ENSDARG00000041411,ENSDARG00000043720,ENSDARG00000053574,ENSDARG00000014161,ENSDARG00000061414,ENSDARG00000068919,ENSDARG00000074410,ENSDARG00000092927,ENSDARG00000112136,ENSDARG00000007885,ENSDARG00000013933,ENSDARG00000019250,ENSDARG00000024967,ENSDARG00000026224,ENSDARG00000055232,ENSDARG00000067596,ENSDARG00000068870,ENSDARG00000076716,ENSDARG00000079015,ENSDARG00000087752,ENSDARG00000098241,…
HP	Clubbing of toes	HP:0100760	3.25406e-11	10.4876	29	688	22	5246	ENSDARG00000041411,ENSDARG00000053574,ENSDARG00000014161,ENSDARG00000061414,ENSDARG00000068919,ENSDARG00000074410,ENSDARG00000092927,ENSDARG00000112136,ENSDARG00000007885,ENSDARG00000013933,ENSDARG00000019250,ENSDARG00000024967,ENSDARG00000026224,ENSDARG00000055232,ENSDARG00000067596,ENSDARG00000068870,ENSDARG00000076716,ENSDARG00000079015,ENSDARG00000087752,ENSDARG00000098241,ENSDARG00000098466,…
HP	Sloping forehead	HP:0000340	6.50621e-11	10.1867	178	688	62	5246	ENSDARG00000005058,ENSDARG00000018121,ENSDARG00000034773,ENSDARG00000040303,ENSDARG00000041411,ENSDARG00000053574,ENSDARG00000061468,ENSDARG00000074927,ENSDARG00000075883,ENSDARG00000077029,ENSDARG00000078386,ENSDARG00000103902,ENSDARG00000004576,ENSDARG00000005374,ENSDARG00000014161,ENSDARG00000053668,ENSDARG00000061414,ENSDARG00000068919,ENSDARG00000070239,ENSDARG00000074137,ENSDARG00000074410,…
HP	Abnormality of the female genitalia	HP:0010460	1.88688e-10	9.72426	608	688	142	5246	ENSDARG00000002385,ENSDARG00000009942,ENSDARG00000012485,ENSDARG00000020258,ENSDARG00000025820,ENSDARG00000035655,ENSDARG00000039217,ENSDARG00000040303,ENSDARG00000041411,ENSDARG00000043720,ENSDARG00000053574,ENSDARG00000054271,ENSDARG00000055754,ENSDARG00000057633,ENSDARG00000058203,ENSDARG00000061052,ENSDARG00000074927,ENSDARG00000075687,ENSDARG00000075883,ENSDARG00000076060,ENSDARG00000077029,…
HP	Abnormal male reproductive system physiology	HP:0012874	2.16425e-10	9.66469	330	688	92	5246	ENSDARG00000002385,ENSDARG00000041411,ENSDARG00000045308,ENSDARG00000053574,ENSDARG00000054271,ENSDARG00000062978,ENSDARG00000075687,ENSDARG00000098242,ENSDARG00000104186,ENSDARG00000014161,ENSDARG00000025335,ENSDARG00000031680,ENSDARG00000058587,ENSDARG00000061414,ENSDARG00000068919,ENSDARG00000074410,ENSDARG00000076609,ENSDARG00000088950,ENSDARG00000090319,ENSDARG00000092927,ENSDARG00000098929,…
HP	Chromosome breakage	HP:0040012	3.24116e-10	9.4893	31	688	22	5246	ENSDARG00000040041,ENSDARG00000053574,ENSDARG00000014161,ENSDARG00000074410,ENSDARG00000038917,ENSDARG00000042637,ENSDARG00000077089,ENSDARG00000060207,ENSDARG00000086778,ENSDARG00000002952,ENSDARG00000056801,ENSDARG00000007885,ENSDARG00000013933,ENSDARG00000019250,ENSDARG00000026224,ENSDARG00000055232,ENSDARG00000068870,ENSDARG00000076716,ENSDARG00000079015,ENSDARG00000098241,ENSDARG00000110103,…
HP	Functional abnormality of male internal genitalia	HP:0000025	4.62639e-10	9.33476	272	688	80	5246	ENSDARG00000002385,ENSDARG00000041411,ENSDARG00000045308,ENSDARG00000053574,ENSDARG00000062978,ENSDARG00000075687,ENSDARG00000098242,ENSDARG00000104186,ENSDARG00000014161,ENSDARG00000025335,ENSDARG00000031680,ENSDARG00000058587,ENSDARG00000061414,ENSDARG00000068919,ENSDARG00000074410,ENSDARG00000076609,ENSDARG00000088950,ENSDARG00000090319,ENSDARG00000092927,ENSDARG00000098929,ENSDARG00000099485,…
HP	Aplasia/Hypoplasia of the uvula	HP:0010293	9.108e-10	9.04058	32	688	22	5246	ENSDARG00000041411,ENSDARG00000053574,ENSDARG00000014161,ENSDARG00000061414,ENSDARG00000068919,ENSDARG00000074410,ENSDARG00000092927,ENSDARG00000112136,ENSDARG00000069269,ENSDARG00000007885,ENSDARG00000013933,ENSDARG00000019250,ENSDARG00000024967,ENSDARG00000026224,ENSDARG00000055232,ENSDARG00000067596,ENSDARG00000068870,ENSDARG00000076716,ENSDARG00000079015,ENSDARG00000087752,ENSDARG00000098241,…
HP	Abnormal 5th finger morphology	HP:0004207	1.37156e-09	8.86278	477	688	117	5246	ENSDARG00000009942,ENSDARG00000018121,ENSDARG00000026595,ENSDARG00000035655,ENSDARG00000039217,ENSDARG00000041411,ENSDARG00000043720,ENSDARG00000045308,ENSDARG00000051748,ENSDARG00000053574,ENSDARG00000055754,ENSDARG00000058203,ENSDARG00000061052,ENSDARG00000070408,ENSDARG00000074927,ENSDARG00000075883,ENSDARG00000077029,ENSDARG00000098272,ENSDARG00000102349,ENSDARG00000004576,ENSDARG00000006092,…
HP	Neoplasm of the pancreas	HP:0002894	1.43262e-09	8.84387	82	688	37	5246	ENSDARG00000020258,ENSDARG00000025820,ENSDARG00000040303,ENSDARG00000041411,ENSDARG00000054271,ENSDARG00000105014,ENSDARG00000014329,ENSDARG00000025948,ENSDARG00000068919,ENSDARG00000074410,ENSDARG00000020465,ENSDARG00000076554,ENSDARG00000018022,ENSDARG00000035074,ENSDARG00000038917,ENSDARG00000042637,ENSDARG00000045842,ENSDARG00000054473,ENSDARG00000078055,ENSDARG00000079915,ENSDARG00000103977,…
HP	Multiple cafe-au-lait spots	HP:0007565	2.02202e-09	8.69422	68	688	33	5246	ENSDARG00000002385,ENSDARG00000041411,ENSDARG00000053574,ENSDARG00000074927,ENSDARG00000075883,ENSDARG00000077029,ENSDARG00000014161,ENSDARG00000025948,ENSDARG00000061414,ENSDARG00000068919,ENSDARG00000074410,ENSDARG00000092927,ENSDARG00000018022,ENSDARG00000104541,ENSDARG00000112136,ENSDARG00000012982,ENSDARG00000044356,ENSDARG00000019360,ENSDARG00000007885,ENSDARG00000013933,ENSDARG00000019250,…
HP	Respiratory failure	HP:0002878	3.43198e-09	8.46446	261	688	76	5246	ENSDARG00000009942,ENSDARG00000019743,ENSDARG00000039217,ENSDARG00000040041,ENSDARG00000040303,ENSDARG00000043720,ENSDARG00000062978,ENSDARG00000002632,ENSDARG00000025335,ENSDARG00000051854,ENSDARG00000077383,ENSDARG00000022350,ENSDARG00000069274,ENSDARG00000077089,ENSDARG00000035957,ENSDARG00000055389,ENSDARG00000103125,ENSDARG00000114730,ENSDARG00000075682,ENSDARG00000101161,ENSDARG00000035181,…
HP	Abnormal intestine morphology	HP:0002242	4.59522e-09	8.33769	910	688	187	5246	ENSDARG00000012485,ENSDARG00000015206,ENSDARG00000020258,ENSDARG00000025820,ENSDARG00000035655,ENSDARG00000041411,ENSDARG00000043720,ENSDARG00000045308,ENSDARG00000053574,ENSDARG00000054271,ENSDARG00000055133,ENSDARG00000055655,ENSDARG00000055754,ENSDARG00000057633,ENSDARG00000057683,ENSDARG00000058203,ENSDARG00000061052,ENSDARG00000062978,ENSDARG00000074927,ENSDARG00000075883,ENSDARG00000077029,…
HP	Almond-shaped palpebral fissure	HP:0007874	6.24442e-09	8.20451	43	688	25	5246	ENSDARG00000041411,ENSDARG00000053574,ENSDARG00000014161,ENSDARG00000061414,ENSDARG00000068919,ENSDARG00000074410,ENSDARG00000092927,ENSDARG00000112136,ENSDARG00000005456,ENSDARG00000023495,ENSDARG00000027552,ENSDARG00000007885,ENSDARG00000013933,ENSDARG00000019250,ENSDARG00000024967,ENSDARG00000026224,ENSDARG00000055232,ENSDARG00000067596,ENSDARG00000068870,ENSDARG00000076716,ENSDARG00000079015,…
HP	Situs inversus totalis	HP:0001696	6.80095e-09	8.16743	118	688	45	5246	ENSDARG00000062978,ENSDARG00000025335,ENSDARG00000091326,ENSDARG00000091628,ENSDARG00000100236,ENSDARG00000044356,ENSDARG00000012030,ENSDARG00000013006,ENSDARG00000017355,ENSDARG00000032005,ENSDARG00000035633,ENSDARG00000036304,ENSDARG00000038612,ENSDARG00000039770,ENSDARG00000042182,ENSDARG00000044056,ENSDARG00000051754,ENSDARG00000053455,ENSDARG00000056794,ENSDARG00000057074,ENSDARG00000060361,…
HP	Myelodysplasia	HP:0002863	7.34467e-09	8.13403	114	688	44	5246	ENSDARG00000025820,ENSDARG00000041411,ENSDARG00000053574,ENSDARG00000074927,ENSDARG00000075687,ENSDARG00000075883,ENSDARG00000077029,ENSDARG00000014161,ENSDARG00000061414,ENSDARG00000068919,ENSDARG00000074410,ENSDARG00000092927,ENSDARG00000042236,ENSDARG00000042637,ENSDARG00000045842,ENSDARG00000054473,ENSDARG00000077089,ENSDARG00000112136,ENSDARG00000012982,ENSDARG00000033443,ENSDARG00000035559,…
HP	Abnormal spatial orientation of the cardiac segments	HP:0011534	9.6038e-09	8.01756	119	688	45	5246	ENSDARG00000062978,ENSDARG00000025335,ENSDARG00000091326,ENSDARG00000091628,ENSDARG00000100236,ENSDARG00000044356,ENSDARG00000012030,ENSDARG00000013006,ENSDARG00000017355,ENSDARG00000032005,ENSDARG00000035633,ENSDARG00000036304,ENSDARG00000038612,ENSDARG00000039770,ENSDARG00000042182,ENSDARG00000044056,ENSDARG00000051754,ENSDARG00000053455,ENSDARG00000056794,ENSDARG00000057074,ENSDARG00000060361,…
HP	Abnormal internal genitalia	HP:0000812	1.93824e-08	7.71259	559	688	128	5246	ENSDARG00000002385,ENSDARG00000012485,ENSDARG00000020258,ENSDARG00000025820,ENSDARG00000033852,ENSDARG00000035655,ENSDARG00000040303,ENSDARG00000041411,ENSDARG00000053574,ENSDARG00000054271,ENSDARG00000055754,ENSDARG00000057633,ENSDARG00000058203,ENSDARG00000061052,ENSDARG00000074927,ENSDARG00000075687,ENSDARG00000075883,ENSDARG00000076060,ENSDARG00000077029,ENSDARG00000098272,ENSDARG00000104118,…
HP	Hematological neoplasm	HP:0004377	1.98241e-08	7.70281	306	688	83	5246	ENSDARG00000002385,ENSDARG00000025820,ENSDARG00000040041,ENSDARG00000040303,ENSDARG00000041411,ENSDARG00000053574,ENSDARG00000074927,ENSDARG00000075687,ENSDARG00000075883,ENSDARG00000077029,ENSDARG00000014161,ENSDARG00000014329,ENSDARG00000025948,ENSDARG00000061414,ENSDARG00000068919,ENSDARG00000074410,ENSDARG00000092134,ENSDARG00000092927,ENSDARG00000018022,ENSDARG00000035074,ENSDARG00000042236,…
HP	External ear malformation	HP:0008572	2.96533e-08	7.52793	89	688	37	5246	ENSDARG00000041411,ENSDARG00000053574,ENSDARG00000014161,ENSDARG00000061414,ENSDARG00000068919,ENSDARG00000074410,ENSDARG00000092927,ENSDARG00000099943,ENSDARG00000037997,ENSDARG00000075211,ENSDARG00000112136,ENSDARG00000044356,ENSDARG00000069147,ENSDARG00000004891,ENSDARG00000028322,ENSDARG00000035149,ENSDARG00000041511,ENSDARG00000070654,ENSDARG00000070958,ENSDARG00000071037,ENSDARG00000073858,…
HP	Abnormal morphology of female internal genitalia	HP:0000008	4.40412e-08	7.35614	518	688	120	5246	ENSDARG00000002385,ENSDARG00000012485,ENSDARG00000020258,ENSDARG00000025820,ENSDARG00000035655,ENSDARG00000040303,ENSDARG00000041411,ENSDARG00000053574,ENSDARG00000054271,ENSDARG00000055754,ENSDARG00000057633,ENSDARG00000058203,ENSDARG00000061052,ENSDARG00000074927,ENSDARG00000075687,ENSDARG00000075883,ENSDARG00000076060,ENSDARG00000077029,ENSDARG00000098272,ENSDARG00000104118,ENSDARG00000105014,…
HP	Cataract	HP:0000518	4.75904e-08	7.32248	830	688	171	5246	ENSDARG00000015610,ENSDARG00000027234,ENSDARG00000035655,ENSDARG00000041411,ENSDARG00000053574,ENSDARG00000055133,ENSDARG00000055754,ENSDARG00000058203,ENSDARG00000061052,ENSDARG00000074927,ENSDARG00000075687,ENSDARG00000075883,ENSDARG00000077029,ENSDARG00000098242,ENSDARG00000098272,ENSDARG00000004576,ENSDARG00000006092,ENSDARG00000014161,ENSDARG00000014329,ENSDARG00000031680,ENSDARG00000061414,…
HP	Aplasia/Hypoplasia of the spleen	HP:0010451	6.53961e-08	7.18445	91	688	37	5246	ENSDARG00000062978,ENSDARG00000103902,ENSDARG00000025335,ENSDARG00000091628,ENSDARG00000100236,ENSDARG00000045815,ENSDARG00000101104,ENSDARG00000005456,ENSDARG00000012030,ENSDARG00000017355,ENSDARG00000032005,ENSDARG00000035633,ENSDARG00000036304,ENSDARG00000038612,ENSDARG00000042182,ENSDARG00000051754,ENSDARG00000053455,ENSDARG00000057074,ENSDARG00000061095,ENSDARG00000067606,ENSDARG00000076055,…
HP	Ventriculomegaly	HP:0002119	8.86508e-08	7.05232	779	688	162	5246	ENSDARG00000015206,ENSDARG00000015610,ENSDARG00000018121,ENSDARG00000026595,ENSDARG00000034773,ENSDARG00000035655,ENSDARG00000041411,ENSDARG00000051748,ENSDARG00000053574,ENSDARG00000055754,ENSDARG00000058203,ENSDARG00000061052,ENSDARG00000062978,ENSDARG00000070408,ENSDARG00000074379,ENSDARG00000074927,ENSDARG00000075883,ENSDARG00000077029,ENSDARG00000098272,ENSDARG00000103902,ENSDARG00000105014,…
HP	Abnormal duodenum morphology	HP:0002246	9.2361e-08	7.03451	96	688	38	5246	ENSDARG00000035655,ENSDARG00000041411,ENSDARG00000043720,ENSDARG00000053574,ENSDARG00000054271,ENSDARG00000055133,ENSDARG00000074927,ENSDARG00000075883,ENSDARG00000077029,ENSDARG00000006092,ENSDARG00000014161,ENSDARG00000053668,ENSDARG00000061414,ENSDARG00000068919,ENSDARG00000074410,ENSDARG00000092927,ENSDARG00000076554,ENSDARG00000075211,ENSDARG00000112136,ENSDARG00000029018,ENSDARG00000067984,…
HP	Abnormality of reproductive system physiology	HP:0000080	1.17637e-07	6.92945	864	688	175	5246	ENSDARG00000002385,ENSDARG00000027234,ENSDARG00000035655,ENSDARG00000040303,ENSDARG00000041411,ENSDARG00000045308,ENSDARG00000053574,ENSDARG00000054271,ENSDARG00000055754,ENSDARG00000058203,ENSDARG00000061052,ENSDARG00000062978,ENSDARG00000075687,ENSDARG00000076060,ENSDARG00000098242,ENSDARG00000098272,ENSDARG00000104186,ENSDARG00000105014,ENSDARG00000006092,ENSDARG00000014161,ENSDARG00000014329,…
HP	Hydroureter	HP:0000072	1.34944e-07	6.86985	73	688	32	5246	ENSDARG00000041411,ENSDARG00000053574,ENSDARG00000014161,ENSDARG00000061414,ENSDARG00000068919,ENSDARG00000074410,ENSDARG00000092927,ENSDARG00000019000,ENSDARG00000112136,ENSDARG00000044356,ENSDARG00000039770,ENSDARG00000056111,ENSDARG00000074201,ENSDARG00000077261,ENSDARG00000102765,ENSDARG00000112931,ENSDARG00000007885,ENSDARG00000013933,ENSDARG00000019250,ENSDARG00000024967,ENSDARG00000026224,…
HP	Multicystic kidney dysplasia	HP:0000003	2.68649e-07	6.57081	125	688	44	5246	ENSDARG00000035655,ENSDARG00000055754,ENSDARG00000058203,ENSDARG00000061052,ENSDARG00000074927,ENSDARG00000075883,ENSDARG00000077029,ENSDARG00000098272,ENSDARG00000006092,ENSDARG00000091628,ENSDARG00000100236,ENSDARG00000019000,ENSDARG00000069147,ENSDARG00000004891,ENSDARG00000023495,ENSDARG00000028148,ENSDARG00000028322,ENSDARG00000035149,ENSDARG00000035633,ENSDARG00000041511,ENSDARG00000041621,…
HP	Abnormality of the lens	HP:0000517	3.13959e-07	6.50313	848	688	171	5246	ENSDARG00000015610,ENSDARG00000027234,ENSDARG00000035655,ENSDARG00000041411,ENSDARG00000053574,ENSDARG00000055133,ENSDARG00000055754,ENSDARG00000058203,ENSDARG00000061052,ENSDARG00000074927,ENSDARG00000075687,ENSDARG00000075883,ENSDARG00000077029,ENSDARG00000098242,ENSDARG00000098272,ENSDARG00000004576,ENSDARG00000006092,ENSDARG00000014161,ENSDARG00000014329,ENSDARG00000031680,ENSDARG00000061414,…
HP	Sideroblastic anemia	HP:0001924	3.22293e-07	6.49175	36	688	21	5246	ENSDARG00000041411,ENSDARG00000053574,ENSDARG00000014161,ENSDARG00000061414,ENSDARG00000068919,ENSDARG00000074410,ENSDARG00000092927,ENSDARG00000112136,ENSDARG00000007885,ENSDARG00000013933,ENSDARG00000019250,ENSDARG00000024967,ENSDARG00000026224,ENSDARG00000055232,ENSDARG00000067596,ENSDARG00000068870,ENSDARG00000076716,ENSDARG00000079015,ENSDARG00000087752,ENSDARG00000098241,ENSDARG00000110103
HP	Dextrocardia	HP:0001651	4.18577e-06	5.37822	131	688	45	5246	ENSDARG00000062978,ENSDARG00000025335,ENSDARG00000091326,ENSDARG00000091628,ENSDARG00000100236,ENSDARG00000044356,ENSDARG00000012030,ENSDARG00000013006,ENSDARG00000017355,ENSDARG00000032005,ENSDARG00000035633,ENSDARG00000036304,ENSDARG00000038612,ENSDARG00000039770,ENSDARG00000042182,ENSDARG00000044056,ENSDARG00000051754,ENSDARG00000053455,ENSDARG00000056794,ENSDARG00000057074,ENSDARG00000060361,…
HP	Neoplasm of the breast	HP:0100013	4.65943e-07	6.33167	88	688	35	5246	ENSDARG00000002385,ENSDARG00000025820,ENSDARG00000040303,ENSDARG00000041411,ENSDARG00000105014,ENSDARG00000025948,ENSDARG00000068919,ENSDARG00000074410,ENSDARG00000017928,ENSDARG00000018022,ENSDARG00000038917,ENSDARG00000042637,ENSDARG00000077089,ENSDARG00000078055,ENSDARG00000079915,ENSDARG00000098211,ENSDARG00000103977,ENSDARG00000104541,ENSDARG00000009208,ENSDARG00000012982,ENSDARG00000033443,…
HP	Abnormal tracheobronchial morphology	HP:0005607	4.91824e-07	6.30819	374	688	92	5246	ENSDARG00000002385,ENSDARG00000034453,ENSDARG00000040303,ENSDARG00000041411,ENSDARG00000044362,ENSDARG00000045308,ENSDARG00000053574,ENSDARG00000057633,ENSDARG00000062978,ENSDARG00000014161,ENSDARG00000014329,ENSDARG00000025335,ENSDARG00000061414,ENSDARG00000068919,ENSDARG00000074410,ENSDARG00000092927,ENSDARG00000007734,ENSDARG00000035074,ENSDARG00000042637,ENSDARG00000045842,ENSDARG00000054473,…
HP	Abnormal anatomic location of the heart	HP:0004307	5.57607e-07	6.25367	132	688	45	5246	ENSDARG00000062978,ENSDARG00000025335,ENSDARG00000091326,ENSDARG00000091628,ENSDARG00000100236,ENSDARG00000044356,ENSDARG00000012030,ENSDARG00000013006,ENSDARG00000017355,ENSDARG00000032005,ENSDARG00000035633,ENSDARG00000036304,ENSDARG00000038612,ENSDARG00000039770,ENSDARG00000042182,ENSDARG00000044056,ENSDARG00000051754,ENSDARG00000053455,ENSDARG00000056794,ENSDARG00000057074,ENSDARG00000060361,…
HP	Abnormal preputium morphology	HP:0100587	5.66435e-07	6.24685	40	688	22	5246	ENSDARG00000041411,ENSDARG00000053574,ENSDARG00000014161,ENSDARG00000061414,ENSDARG00000068919,ENSDARG00000074410,ENSDARG00000092927,ENSDARG00000091271,ENSDARG00000112136,ENSDARG00000007885,ENSDARG00000013933,ENSDARG00000019250,ENSDARG00000024967,ENSDARG00000026224,ENSDARG00000055232,ENSDARG00000067596,ENSDARG00000068870,ENSDARG00000076716,ENSDARG00000079015,ENSDARG00000087752,ENSDARG00000098241,…
HP	Intrauterine growth retardation	HP:0001511	6.04003e-07	6.21896	586	688	128	5246	ENSDARG00000009942,ENSDARG00000018121,ENSDARG00000035655,ENSDARG00000039217,ENSDARG00000040041,ENSDARG00000040303,ENSDARG00000041411,ENSDARG00000043720,ENSDARG00000045308,ENSDARG00000053574,ENSDARG00000055754,ENSDARG00000058203,ENSDARG00000061052,ENSDARG00000074927,ENSDARG00000075883,ENSDARG00000077029,ENSDARG00000098272,ENSDARG00000103902,ENSDARG00000004576,ENSDARG00000005374,ENSDARG00000006092,…
HP	Abnormality of the genital system	HP:0000078	6.50608e-07	6.18668	1820	688	312	5246	ENSDARG00000002385,ENSDARG00000009942,ENSDARG00000012485,ENSDARG00000020258,ENSDARG00000025820,ENSDARG00000026595,ENSDARG00000027234,ENSDARG00000033852,ENSDARG00000035655,ENSDARG00000039217,ENSDARG00000040303,ENSDARG00000041411,ENSDARG00000043720,ENSDARG00000045308,ENSDARG00000053574,ENSDARG00000054271,ENSDARG00000055754,ENSDARG00000057633,ENSDARG00000058203,ENSDARG00000061052,ENSDARG00000062978,…
HP	Asplenia	HP:0001746	7.04343e-07	6.15222	85	688	34	5246	ENSDARG00000062978,ENSDARG00000025335,ENSDARG00000091628,ENSDARG00000100236,ENSDARG00000101104,ENSDARG00000012030,ENSDARG00000017355,ENSDARG00000032005,ENSDARG00000035633,ENSDARG00000036304,ENSDARG00000038612,ENSDARG00000042182,ENSDARG00000051754,ENSDARG00000053455,ENSDARG00000057074,ENSDARG00000061095,ENSDARG00000067606,ENSDARG00000076055,ENSDARG00000076752,ENSDARG00000078447,ENSDARG00000087107,…
HP	Abnormality of the cerebrospinal fluid	HP:0002921	8.57279e-07	6.06688	595	688	129	5246	ENSDARG00000014817,ENSDARG00000015206,ENSDARG00000041411,ENSDARG00000051748,ENSDARG00000053574,ENSDARG00000055133,ENSDARG00000055754,ENSDARG00000058203,ENSDARG00000062978,ENSDARG00000070408,ENSDARG00000074927,ENSDARG00000014161,ENSDARG00000025335,ENSDARG00000053668,ENSDARG00000061414,ENSDARG00000068919,ENSDARG00000074410,ENSDARG00000091326,ENSDARG00000091628,ENSDARG00000092927,ENSDARG00000100236,…
HP	Hydrocephalus	HP:0000238	8.59464e-07	6.06577	429	688	101	5246	ENSDARG00000015206,ENSDARG00000041411,ENSDARG00000051748,ENSDARG00000053574,ENSDARG00000055133,ENSDARG00000055754,ENSDARG00000058203,ENSDARG00000062978,ENSDARG00000070408,ENSDARG00000074927,ENSDARG00000014161,ENSDARG00000025335,ENSDARG00000053668,ENSDARG00000061414,ENSDARG00000068919,ENSDARG00000074410,ENSDARG00000091326,ENSDARG00000091628,ENSDARG00000092927,ENSDARG00000100236,ENSDARG00000002402,…
HP	Hypertrophic cardiomyopathy	HP:0001639	9.15404e-07	6.03839	306	688	79	5246	ENSDARG00000041411,ENSDARG00000044491,ENSDARG00000053574,ENSDARG00000055754,ENSDARG00000058203,ENSDARG00000014161,ENSDARG00000061414,ENSDARG00000068919,ENSDARG00000074410,ENSDARG00000092927,ENSDARG00000112136,ENSDARG00000012982,ENSDARG00000030133,ENSDARG00000089456,ENSDARG00000102022,ENSDARG00000014274,ENSDARG00000018891,ENSDARG00000003022,ENSDARG00000005221,ENSDARG00000014506,ENSDARG00000018566,…
HP	Respiratory insufficiency	HP:0002093	1.02085e-06	5.99104	664	688	140	5246	ENSDARG00000009942,ENSDARG00000019743,ENSDARG00000039217,ENSDARG00000040041,ENSDARG00000040303,ENSDARG00000043720,ENSDARG00000062978,ENSDARG00000074379,ENSDARG00000002632,ENSDARG00000020235,ENSDARG00000025335,ENSDARG00000034227,ENSDARG00000051854,ENSDARG00000077383,ENSDARG00000091326,ENSDARG00000103900,ENSDARG00000022350,ENSDARG00000069274,ENSDARG00000075211,ENSDARG00000077089,ENSDARG00000099900,…
HP	Lithoptysis	HP:0032543	1.19462e-06	5.92277	48	688	24	5246	ENSDARG00000062978,ENSDARG00000025335,ENSDARG00000012030,ENSDARG00000017355,ENSDARG00000032005,ENSDARG00000036304,ENSDARG00000038612,ENSDARG00000042182,ENSDARG00000053455,ENSDARG00000057074,ENSDARG00000061095,ENSDARG00000067606,ENSDARG00000087107,ENSDARG00000087373,ENSDARG00000092662,ENSDARG00000098330,ENSDARG00000099161,ENSDARG00000100081,ENSDARG00000100285,ENSDARG00000100584,ENSDARG00000100981,…
HP	Peribronchovascular interstitial thickening	HP:0025177	1.19462e-06	5.92277	48	688	24	5246	ENSDARG00000062978,ENSDARG00000025335,ENSDARG00000012030,ENSDARG00000017355,ENSDARG00000032005,ENSDARG00000036304,ENSDARG00000038612,ENSDARG00000042182,ENSDARG00000053455,ENSDARG00000057074,ENSDARG00000061095,ENSDARG00000067606,ENSDARG00000087107,ENSDARG00000087373,ENSDARG00000092662,ENSDARG00000098330,ENSDARG00000099161,ENSDARG00000100081,ENSDARG00000100285,ENSDARG00000100584,ENSDARG00000100981,…
HP	Ectopic pregnancy	HP:0031456	1.19462e-06	5.92277	48	688	24	5246	ENSDARG00000062978,ENSDARG00000025335,ENSDARG00000012030,ENSDARG00000017355,ENSDARG00000032005,ENSDARG00000036304,ENSDARG00000038612,ENSDARG00000042182,ENSDARG00000053455,ENSDARG00000057074,ENSDARG00000061095,ENSDARG00000067606,ENSDARG00000087107,ENSDARG00000087373,ENSDARG00000092662,ENSDARG00000098330,ENSDARG00000099161,ENSDARG00000100081,ENSDARG00000100285,ENSDARG00000100584,ENSDARG00000100981,…
HP	Pulmonary situs ambiguus	HP:0011617	1.19462e-06	5.92277	48	688	24	5246	ENSDARG00000062978,ENSDARG00000025335,ENSDARG00000012030,ENSDARG00000017355,ENSDARG00000032005,ENSDARG00000036304,ENSDARG00000038612,ENSDARG00000042182,ENSDARG00000053455,ENSDARG00000057074,ENSDARG00000061095,ENSDARG00000067606,ENSDARG00000087107,ENSDARG00000087373,ENSDARG00000092662,ENSDARG00000098330,ENSDARG00000099161,ENSDARG00000100081,ENSDARG00000100285,ENSDARG00000100584,ENSDARG00000100981,…
HP	Abnormal pulmonary situs morphology	HP:0011615	1.19462e-06	5.92277	48	688	24	5246	ENSDARG00000062978,ENSDARG00000025335,ENSDARG00000012030,ENSDARG00000017355,ENSDARG00000032005,ENSDARG00000036304,ENSDARG00000038612,ENSDARG00000042182,ENSDARG00000053455,ENSDARG00000057074,ENSDARG00000061095,ENSDARG00000067606,ENSDARG00000087107,ENSDARG00000087373,ENSDARG00000092662,ENSDARG00000098330,ENSDARG00000099161,ENSDARG00000100081,ENSDARG00000100285,ENSDARG00000100584,ENSDARG00000100981,…
HP	Atrial situs ambiguous	HP:0011539	1.19462e-06	5.92277	48	688	24	5246	ENSDARG00000062978,ENSDARG00000025335,ENSDARG00000012030,ENSDARG00000017355,ENSDARG00000032005,ENSDARG00000036304,ENSDARG00000038612,ENSDARG00000042182,ENSDARG00000053455,ENSDARG00000057074,ENSDARG00000061095,ENSDARG00000067606,ENSDARG00000087107,ENSDARG00000087373,ENSDARG00000092662,ENSDARG00000098330,ENSDARG00000099161,ENSDARG00000100081,ENSDARG00000100285,ENSDARG00000100584,ENSDARG00000100981,…
HP	Abnormal cerebral ventricle morphology	HP:0002118	1.50791e-06	5.82162	981	688	189	5246	ENSDARG00000015206,ENSDARG00000015610,ENSDARG00000018121,ENSDARG00000025820,ENSDARG00000026595,ENSDARG00000034773,ENSDARG00000035655,ENSDARG00000041411,ENSDARG00000051748,ENSDARG00000053574,ENSDARG00000055133,ENSDARG00000055754,ENSDARG00000058203,ENSDARG00000061052,ENSDARG00000062978,ENSDARG00000070408,ENSDARG00000074379,ENSDARG00000074927,ENSDARG00000075883,ENSDARG00000077029,ENSDARG00000098272,…
HP	Abnormal atrial arrangement	HP:0011535	2.05612e-06	5.68695	49	688	24	5246	ENSDARG00000062978,ENSDARG00000025335,ENSDARG00000012030,ENSDARG00000017355,ENSDARG00000032005,ENSDARG00000036304,ENSDARG00000038612,ENSDARG00000042182,ENSDARG00000053455,ENSDARG00000057074,ENSDARG00000061095,ENSDARG00000067606,ENSDARG00000087107,ENSDARG00000087373,ENSDARG00000092662,ENSDARG00000098330,ENSDARG00000099161,ENSDARG00000100081,ENSDARG00000100285,ENSDARG00000100584,ENSDARG00000100981,…
HP	Supernumerary spleens	HP:0009799	2.5049e-06	5.60121	97	688	36	5246	ENSDARG00000055133,ENSDARG00000062978,ENSDARG00000025335,ENSDARG00000091628,ENSDARG00000100236,ENSDARG00000012030,ENSDARG00000017355,ENSDARG00000032005,ENSDARG00000035633,ENSDARG00000036304,ENSDARG00000038612,ENSDARG00000042182,ENSDARG00000051754,ENSDARG00000053455,ENSDARG00000057074,ENSDARG00000061095,ENSDARG00000067606,ENSDARG00000069269,ENSDARG00000076055,ENSDARG00000076752,ENSDARG00000078447,…
HP	Wheezing	HP:0030828	2.52675e-06	5.59744	53	688	25	5246	ENSDARG00000062978,ENSDARG00000025335,ENSDARG00000012030,ENSDARG00000017355,ENSDARG00000032005,ENSDARG00000036304,ENSDARG00000038612,ENSDARG00000042182,ENSDARG00000053455,ENSDARG00000057074,ENSDARG00000060980,ENSDARG00000061095,ENSDARG00000067606,ENSDARG00000087107,ENSDARG00000087373,ENSDARG00000092662,ENSDARG00000098330,ENSDARG00000099161,ENSDARG00000100081,ENSDARG00000100285,ENSDARG00000100584,…
HP	Tracheoesophageal fistula	HP:0002575	3.85256e-06	5.41425	94	688	35	5246	ENSDARG00000041411,ENSDARG00000053574,ENSDARG00000014161,ENSDARG00000014329,ENSDARG00000061414,ENSDARG00000068919,ENSDARG00000074410,ENSDARG00000092927,ENSDARG00000035074,ENSDARG00000042637,ENSDARG00000045842,ENSDARG00000054473,ENSDARG00000075211,ENSDARG00000112136,ENSDARG00000030133,ENSDARG00000102022,ENSDARG00000014274,ENSDARG00000003022,ENSDARG00000059596,ENSDARG00000078717,ENSDARG00000086150,…
HP	Abnormal shape of the palpebral fissure	HP:0200005	4.13139e-06	5.3839	54	688	25	5246	ENSDARG00000041411,ENSDARG00000053574,ENSDARG00000014161,ENSDARG00000061414,ENSDARG00000068919,ENSDARG00000074410,ENSDARG00000092927,ENSDARG00000112136,ENSDARG00000005456,ENSDARG00000023495,ENSDARG00000027552,ENSDARG00000007885,ENSDARG00000013933,ENSDARG00000019250,ENSDARG00000024967,ENSDARG00000026224,ENSDARG00000055232,ENSDARG00000067596,ENSDARG00000068870,ENSDARG00000076716,ENSDARG00000079015,…
HP	Chronic rhinitis	HP:0002257	4.66555e-06	5.3311	58	688	26	5246	ENSDARG00000062978,ENSDARG00000025335,ENSDARG00000012030,ENSDARG00000017355,ENSDARG00000032005,ENSDARG00000036304,ENSDARG00000038612,ENSDARG00000042182,ENSDARG00000053455,ENSDARG00000057074,ENSDARG00000061095,ENSDARG00000067606,ENSDARG00000087107,ENSDARG00000087373,ENSDARG00000092662,ENSDARG00000098330,ENSDARG00000099161,ENSDARG00000100081,ENSDARG00000100285,ENSDARG00000100584,ENSDARG00000100981,…
HP	Rod-cone dystrophy	HP:0000510	5.11611e-06	5.29106	246	688	66	5246	ENSDARG00000062978,ENSDARG00000025335,ENSDARG00000079753,ENSDARG00000005619,ENSDARG00000069147,ENSDARG00000004891,ENSDARG00000012030,ENSDARG00000017355,ENSDARG00000023495,ENSDARG00000028322,ENSDARG00000031886,ENSDARG00000032005,ENSDARG00000035149,ENSDARG00000036304,ENSDARG00000037406,ENSDARG00000037865,ENSDARG00000038612,ENSDARG00000041511,ENSDARG00000041621,ENSDARG00000042141,ENSDARG00000042182,…
HP	Abnormal uterus morphology	HP:0031105	5.15751e-06	5.28756	145	688	46	5246	ENSDARG00000012485,ENSDARG00000025820,ENSDARG00000041411,ENSDARG00000053574,ENSDARG00000074927,ENSDARG00000077029,ENSDARG00000014161,ENSDARG00000025948,ENSDARG00000061414,ENSDARG00000068919,ENSDARG00000074410,ENSDARG00000092134,ENSDARG00000092927,ENSDARG00000018022,ENSDARG00000104541,ENSDARG00000112136,ENSDARG00000035559,ENSDARG00000027689,ENSDARG00000058533,ENSDARG00000019360,ENSDARG00000020623,…
HP	Blepharitis	HP:0000498	5.75966e-06	5.2396	51	688	24	5246	ENSDARG00000035655,ENSDARG00000055754,ENSDARG00000058203,ENSDARG00000061052,ENSDARG00000098272,ENSDARG00000006092,ENSDARG00000014161,ENSDARG00000014329,ENSDARG00000002402,ENSDARG00000019000,ENSDARG00000021985,ENSDARG00000035074,ENSDARG00000042637,ENSDARG00000045842,ENSDARG00000054473,ENSDARG00000044356,ENSDARG00000015149,ENSDARG00000026350,ENSDARG00000086150,ENSDARG00000104300,ENSDARG00000038114,…
HP	Ciliary dyskinesia	HP:0012265	6.60254e-06	5.18029	34	688	19	5246	ENSDARG00000062978,ENSDARG00000012030,ENSDARG00000017355,ENSDARG00000032005,ENSDARG00000036304,ENSDARG00000042182,ENSDARG00000053455,ENSDARG00000061095,ENSDARG00000067606,ENSDARG00000087373,ENSDARG00000092662,ENSDARG00000099161,ENSDARG00000100081,ENSDARG00000100285,ENSDARG00000100584,ENSDARG00000100981,ENSDARG00000102261,ENSDARG00000103132,ENSDARG00000104886
HP	Abnormal ciliary motility	HP:0012262	6.60254e-06	5.18029	34	688	19	5246	ENSDARG00000062978,ENSDARG00000012030,ENSDARG00000017355,ENSDARG00000032005,ENSDARG00000036304,ENSDARG00000042182,ENSDARG00000053455,ENSDARG00000061095,ENSDARG00000067606,ENSDARG00000087373,ENSDARG00000092662,ENSDARG00000099161,ENSDARG00000100081,ENSDARG00000100285,ENSDARG00000100584,ENSDARG00000100981,ENSDARG00000102261,ENSDARG00000103132,ENSDARG00000104886
HP	Abnormality of DNA repair	HP:0003254	7.84796e-06	5.10524	17	688	13	5246	ENSDARG00000053574,ENSDARG00000014161,ENSDARG00000002402,ENSDARG00000021985,ENSDARG00000038114,ENSDARG00000039754,ENSDARG00000041140,ENSDARG00000055232,ENSDARG00000056099,ENSDARG00000068870,ENSDARG00000075612,ENSDARG00000098241,ENSDARG00000110103
HP	Female infertility	HP:0008222	7.95874e-06	5.09916	67	688	28	5246	ENSDARG00000062978,ENSDARG00000104186,ENSDARG00000025335,ENSDARG00000075203,ENSDARG00000012718,ENSDARG00000035171,ENSDARG00000012030,ENSDARG00000017355,ENSDARG00000032005,ENSDARG00000036304,ENSDARG00000038612,ENSDARG00000042182,ENSDARG00000053455,ENSDARG00000057074,ENSDARG00000061095,ENSDARG00000067606,ENSDARG00000087107,ENSDARG00000087373,ENSDARG00000092662,ENSDARG00000098330,ENSDARG00000099161,…
HP	Abnormal inferior vena cava morphology	HP:0025576	9.39345e-06	5.02718	52	688	24	5246	ENSDARG00000062978,ENSDARG00000025335,ENSDARG00000012030,ENSDARG00000017355,ENSDARG00000032005,ENSDARG00000036304,ENSDARG00000038612,ENSDARG00000042182,ENSDARG00000053455,ENSDARG00000057074,ENSDARG00000061095,ENSDARG00000067606,ENSDARG00000087107,ENSDARG00000087373,ENSDARG00000092662,ENSDARG00000098330,ENSDARG00000099161,ENSDARG00000100081,ENSDARG00000100285,ENSDARG00000100584,ENSDARG00000100981,…
HP	Postaxial hand polydactyly	HP:0001162	1.01591e-05	4.99315	97	688	35	5246	ENSDARG00000051748,ENSDARG00000070408,ENSDARG00000074137,ENSDARG00000091326,ENSDARG00000091628,ENSDARG00000100236,ENSDARG00000022350,ENSDARG00000002952,ENSDARG00000012368,ENSDARG00000023495,ENSDARG00000031886,ENSDARG00000035633,ENSDARG00000037406,ENSDARG00000038879,ENSDARG00000039770,ENSDARG00000041621,ENSDARG00000051754,ENSDARG00000057635,ENSDARG00000059911,ENSDARG00000069269,ENSDARG00000071046,…
HP	Cardiomyopathy	HP:0001638	1.1515e-05	4.93874	581	688	123	5246	ENSDARG00000007315,ENSDARG00000041411,ENSDARG00000044491,ENSDARG00000053574,ENSDARG00000055754,ENSDARG00000058203,ENSDARG00000098242,ENSDARG00000014161,ENSDARG00000061414,ENSDARG00000068919,ENSDARG00000074410,ENSDARG00000092927,ENSDARG00000010878,ENSDARG00000063385,ENSDARG00000002402,ENSDARG00000021985,ENSDARG00000042637,ENSDARG00000052827,ENSDARG00000099900,ENSDARG00000112136,ENSDARG00000012982,…
HP	Breast carcinoma	HP:0003002	1.1783e-05	4.92874	64	688	27	5246	ENSDARG00000002385,ENSDARG00000025820,ENSDARG00000040303,ENSDARG00000041411,ENSDARG00000105014,ENSDARG00000025948,ENSDARG00000068919,ENSDARG00000074410,ENSDARG00000017928,ENSDARG00000018022,ENSDARG00000038917,ENSDARG00000098211,ENSDARG00000104541,ENSDARG00000012982,ENSDARG00000033443,ENSDARG00000035559,ENSDARG00000027689,ENSDARG00000058533,ENSDARG00000019360,ENSDARG00000021555,ENSDARG00000026294,…
HP	Conotruncal defect	HP:0001710	1.21411e-05	4.91574	267	688	69	5246	ENSDARG00000015610,ENSDARG00000035655,ENSDARG00000041411,ENSDARG00000053574,ENSDARG00000057633,ENSDARG00000062978,ENSDARG00000006092,ENSDARG00000014161,ENSDARG00000025335,ENSDARG00000053668,ENSDARG00000061414,ENSDARG00000068919,ENSDARG00000074410,ENSDARG00000092927,ENSDARG00000011072,ENSDARG00000075211,ENSDARG00000112136,ENSDARG00000030133,ENSDARG00000060207,ENSDARG00000067984,ENSDARG00000077298,…
HP	Male infertility	HP:0003251	1.68255e-05	4.77403	126	688	41	5246	ENSDARG00000062978,ENSDARG00000104186,ENSDARG00000025335,ENSDARG00000058587,ENSDARG00000088950,ENSDARG00000090319,ENSDARG00000099485,ENSDARG00000077089,ENSDARG00000078995,ENSDARG00000000943,ENSDARG00000012030,ENSDARG00000017355,ENSDARG00000022660,ENSDARG00000023495,ENSDARG00000030775,ENSDARG00000032005,ENSDARG00000036304,ENSDARG00000038612,ENSDARG00000042182,ENSDARG00000053455,ENSDARG00000057074,…
HP	Ocular anterior segment dysgenesis	HP:0007700	1.98349e-05	4.70257	331	688	80	5246	ENSDARG00000041411,ENSDARG00000053574,ENSDARG00000055133,ENSDARG00000075687,ENSDARG00000014161,ENSDARG00000031680,ENSDARG00000061414,ENSDARG00000068919,ENSDARG00000074410,ENSDARG00000091628,ENSDARG00000092927,ENSDARG00000100236,ENSDARG00000002402,ENSDARG00000021985,ENSDARG00000112136,ENSDARG00000012982,ENSDARG00000030114,ENSDARG00000030133,ENSDARG00000041232,ENSDARG00000044356,ENSDARG00000102022,…
HP	Upslanted palpebral fissure	HP:0000582	2.25917e-05	4.64605	315	688	77	5246	ENSDARG00000015206,ENSDARG00000018121,ENSDARG00000034773,ENSDARG00000035655,ENSDARG00000040303,ENSDARG00000041411,ENSDARG00000045308,ENSDARG00000053574,ENSDARG00000055754,ENSDARG00000058203,ENSDARG00000074927,ENSDARG00000078386,ENSDARG00000006092,ENSDARG00000014161,ENSDARG00000020235,ENSDARG00000061414,ENSDARG00000068919,ENSDARG00000070239,ENSDARG00000074137,ENSDARG00000074410,ENSDARG00000075725,…
HP	Abnormal respiratory motile cilium physiology	HP:0012261	2.36201e-05	4.62672	36	688	19	5246	ENSDARG00000062978,ENSDARG00000012030,ENSDARG00000017355,ENSDARG00000032005,ENSDARG00000036304,ENSDARG00000042182,ENSDARG00000053455,ENSDARG00000061095,ENSDARG00000067606,ENSDARG00000087373,ENSDARG00000092662,ENSDARG00000099161,ENSDARG00000100081,ENSDARG00000100285,ENSDARG00000100584,ENSDARG00000100981,ENSDARG00000102261,ENSDARG00000103132,ENSDARG00000104886
HP	Chromosomal breakage induced by crosslinking agents	HP:0003221	2.46379e-05	4.6084	11	688	10	5246	ENSDARG00000053574,ENSDARG00000074410,ENSDARG00000019250,ENSDARG00000026224,ENSDARG00000055232,ENSDARG00000068870,ENSDARG00000076716,ENSDARG00000079015,ENSDARG00000098241,ENSDARG00000110103
HP	Chronic sinusitis	HP:0011109	2.62634e-05	4.58065	62	688	26	5246	ENSDARG00000062978,ENSDARG00000025335,ENSDARG00000012030,ENSDARG00000017355,ENSDARG00000032005,ENSDARG00000036304,ENSDARG00000038612,ENSDARG00000042182,ENSDARG00000053455,ENSDARG00000057074,ENSDARG00000061095,ENSDARG00000067606,ENSDARG00000087107,ENSDARG00000087373,ENSDARG00000092662,ENSDARG00000098330,ENSDARG00000099161,ENSDARG00000100081,ENSDARG00000100285,ENSDARG00000100584,ENSDARG00000100981,…
HP	Renal hypoplasia/aplasia	HP:0008678	2.65778e-05	4.57548	333	688	80	5246	ENSDARG00000018121,ENSDARG00000034773,ENSDARG00000035655,ENSDARG00000041411,ENSDARG00000053574,ENSDARG00000055133,ENSDARG00000061052,ENSDARG00000074379,ENSDARG00000098272,ENSDARG00000102349,ENSDARG00000006092,ENSDARG00000014161,ENSDARG00000034227,ENSDARG00000061414,ENSDARG00000068919,ENSDARG00000070239,ENSDARG00000074410,ENSDARG00000075725,ENSDARG00000091326,ENSDARG00000092927,ENSDARG00000103754,…
HP	Polysplenia	HP:0001748	3.92668e-05	4.40597	63	688	26	5246	ENSDARG00000062978,ENSDARG00000025335,ENSDARG00000012030,ENSDARG00000017355,ENSDARG00000032005,ENSDARG00000036304,ENSDARG00000038612,ENSDARG00000042182,ENSDARG00000053455,ENSDARG00000057074,ENSDARG00000061095,ENSDARG00000067606,ENSDARG00000069269,ENSDARG00000087107,ENSDARG00000087373,ENSDARG00000092662,ENSDARG00000098330,ENSDARG00000099161,ENSDARG00000100081,ENSDARG00000100285,ENSDARG00000100584,…
HP	Nasal polyposis	HP:0100582	3.92668e-05	4.40597	63	688	26	5246	ENSDARG00000034453,ENSDARG00000044362,ENSDARG00000062978,ENSDARG00000025335,ENSDARG00000012030,ENSDARG00000017355,ENSDARG00000032005,ENSDARG00000036304,ENSDARG00000038612,ENSDARG00000042182,ENSDARG00000053455,ENSDARG00000057074,ENSDARG00000061095,ENSDARG00000067606,ENSDARG00000087107,ENSDARG00000087373,ENSDARG00000092662,ENSDARG00000098330,ENSDARG00000099161,ENSDARG00000100081,ENSDARG00000100285,…
HP	Leukemia	HP:0001909	4.36922e-05	4.3596	164	688	48	5246	ENSDARG00000002385,ENSDARG00000025820,ENSDARG00000040303,ENSDARG00000053574,ENSDARG00000074927,ENSDARG00000075687,ENSDARG00000075883,ENSDARG00000077029,ENSDARG00000014329,ENSDARG00000025948,ENSDARG00000018022,ENSDARG00000042236,ENSDARG00000042637,ENSDARG00000077089,ENSDARG00000079915,ENSDARG00000006782,ENSDARG00000012982,ENSDARG00000033443,ENSDARG00000035559,ENSDARG00000041232,ENSDARG00000018891,…
HP	Abnormal sperm motility	HP:0012206	5.11526e-05	4.29113	89	688	32	5246	ENSDARG00000062978,ENSDARG00000104186,ENSDARG00000025335,ENSDARG00000000943,ENSDARG00000012030,ENSDARG00000017355,ENSDARG00000022660,ENSDARG00000023495,ENSDARG00000031886,ENSDARG00000032005,ENSDARG00000036304,ENSDARG00000038612,ENSDARG00000042182,ENSDARG00000053455,ENSDARG00000057074,ENSDARG00000058280,ENSDARG00000058508,ENSDARG00000061095,ENSDARG00000067606,ENSDARG00000087107,ENSDARG00000087373,…
HP	Abnormal ureter morphology	HP:0025633	5.42096e-05	4.26592	160	688	47	5246	ENSDARG00000041411,ENSDARG00000053574,ENSDARG00000102349,ENSDARG00000014161,ENSDARG00000061414,ENSDARG00000068919,ENSDARG00000074410,ENSDARG00000091628,ENSDARG00000092927,ENSDARG00000100236,ENSDARG00000019000,ENSDARG00000112136,ENSDARG00000015240,ENSDARG00000044356,ENSDARG00000035633,ENSDARG00000039770,ENSDARG00000051754,ENSDARG00000056111,ENSDARG00000070958,ENSDARG00000074201,ENSDARG00000076055,…
HP	Postaxial polydactyly	HP:0100259	5.9388e-05	4.2263	131	688	41	5246	ENSDARG00000051748,ENSDARG00000070408,ENSDARG00000034227,ENSDARG00000074137,ENSDARG00000091326,ENSDARG00000091628,ENSDARG00000100236,ENSDARG00000022350,ENSDARG00000002952,ENSDARG00000007444,ENSDARG00000011272,ENSDARG00000012368,ENSDARG00000023495,ENSDARG00000031886,ENSDARG00000035633,ENSDARG00000037406,ENSDARG00000038879,ENSDARG00000039770,ENSDARG00000041621,ENSDARG00000051754,ENSDARG00000057635,…
HP	Elevated levels of phytanic acid	HP:0010571	8.1973e-05	4.08633	14	688	11	5246	ENSDARG00000069147,ENSDARG00000004891,ENSDARG00000028322,ENSDARG00000035149,ENSDARG00000041511,ENSDARG00000042553,ENSDARG00000070654,ENSDARG00000070958,ENSDARG00000071037,ENSDARG00000073858,ENSDARG00000098904
HP	Abnormal circulating phytanic acid concentration	HP:0010965	8.1973e-05	4.08633	14	688	11	5246	ENSDARG00000069147,ENSDARG00000004891,ENSDARG00000028322,ENSDARG00000035149,ENSDARG00000041511,ENSDARG00000042553,ENSDARG00000070654,ENSDARG00000070958,ENSDARG00000071037,ENSDARG00000073858,ENSDARG00000098904
HP	Primary peritoneal carcinoma	HP:0030406	8.1973e-05	4.08633	14	688	11	5246	ENSDARG00000025820,ENSDARG00000040303,ENSDARG00000041411,ENSDARG00000105014,ENSDARG00000068919,ENSDARG00000074410,ENSDARG00000038917,ENSDARG00000035559,ENSDARG00000026400,ENSDARG00000076716,ENSDARG00000079015
HP	Aplasia/Hypoplasia of the radius	HP:0006501	8.20164e-05	4.0861	95	688	33	5246	ENSDARG00000041411,ENSDARG00000053574,ENSDARG00000061052,ENSDARG00000098272,ENSDARG00000014161,ENSDARG00000061414,ENSDARG00000068919,ENSDARG00000074410,ENSDARG00000092927,ENSDARG00000075211,ENSDARG00000112136,ENSDARG00000007444,ENSDARG00000029069,ENSDARG00000030270,ENSDARG00000030602,ENSDARG00000068457,ENSDARG00000078381,ENSDARG00000092281,ENSDARG00000104682,ENSDARG00000007885,ENSDARG00000013933,…
HP	Colon cancer	HP:0003003	9.42903e-05	4.02553	42	688	20	5246	ENSDARG00000025820,ENSDARG00000074927,ENSDARG00000075883,ENSDARG00000077029,ENSDARG00000025948,ENSDARG00000018022,ENSDARG00000104541,ENSDARG00000033443,ENSDARG00000035559,ENSDARG00000030602,ENSDARG00000062892,ENSDARG00000000476,ENSDARG00000042881,ENSDARG00000056334,ENSDARG00000062269,ENSDARG00000063276,ENSDARG00000074889,ENSDARG00000075672,ENSDARG00000076716,ENSDARG00000079015
HP	Abnormal nasal mucosa morphology	HP:0000433	0.000123139	3.9096	66	688	26	5246	ENSDARG00000034453,ENSDARG00000044362,ENSDARG00000062978,ENSDARG00000025335,ENSDARG00000012030,ENSDARG00000017355,ENSDARG00000032005,ENSDARG00000036304,ENSDARG00000038612,ENSDARG00000042182,ENSDARG00000053455,ENSDARG00000057074,ENSDARG00000061095,ENSDARG00000067606,ENSDARG00000087107,ENSDARG00000087373,ENSDARG00000092662,ENSDARG00000098330,ENSDARG00000099161,ENSDARG00000100081,ENSDARG00000100285,…
HP	Morphological abnormality of the gastrointestinal tract	HP:0012718	0.000125695	3.90068	1169	688	209	5246	ENSDARG00000012485,ENSDARG00000015206,ENSDARG00000020258,ENSDARG00000025820,ENSDARG00000035655,ENSDARG00000040303,ENSDARG00000041411,ENSDARG00000043720,ENSDARG00000045308,ENSDARG00000053574,ENSDARG00000054271,ENSDARG00000055133,ENSDARG00000055655,ENSDARG00000055754,ENSDARG00000057633,ENSDARG00000057683,ENSDARG00000058203,ENSDARG00000061052,ENSDARG00000062978,ENSDARG00000074927,ENSDARG00000075565,…
HP	Abnormal localization of kidney	HP:0100542	0.000139194	3.85638	206	688	55	5246	ENSDARG00000015206,ENSDARG00000041411,ENSDARG00000051748,ENSDARG00000053574,ENSDARG00000061052,ENSDARG00000070408,ENSDARG00000074379,ENSDARG00000098272,ENSDARG00000014161,ENSDARG00000061205,ENSDARG00000061414,ENSDARG00000062137,ENSDARG00000068919,ENSDARG00000074410,ENSDARG00000092927,ENSDARG00000075211,ENSDARG00000112136,ENSDARG00000030133,ENSDARG00000041232,ENSDARG00000055389,ENSDARG00000102022,…
HP	Abnormality of the urethra	HP:0000795	0.000149207	3.82621	494	688	105	5246	ENSDARG00000009942,ENSDARG00000035655,ENSDARG00000039217,ENSDARG00000041411,ENSDARG00000043720,ENSDARG00000045308,ENSDARG00000053574,ENSDARG00000055754,ENSDARG00000058203,ENSDARG00000061052,ENSDARG00000074927,ENSDARG00000098272,ENSDARG00000006092,ENSDARG00000014161,ENSDARG00000014329,ENSDARG00000034227,ENSDARG00000051854,ENSDARG00000061414,ENSDARG00000068919,ENSDARG00000074137,ENSDARG00000074410,…
HP	Abnormal ventriculoarterial connection	HP:0011563	0.000154385	3.81139	283	688	69	5246	ENSDARG00000015610,ENSDARG00000035655,ENSDARG00000041411,ENSDARG00000053574,ENSDARG00000057633,ENSDARG00000062978,ENSDARG00000006092,ENSDARG00000014161,ENSDARG00000025335,ENSDARG00000053668,ENSDARG00000061414,ENSDARG00000068919,ENSDARG00000074410,ENSDARG00000092927,ENSDARG00000011072,ENSDARG00000075211,ENSDARG00000112136,ENSDARG00000030133,ENSDARG00000060207,ENSDARG00000067984,ENSDARG00000077298,…
HP	Abnormality of digestive system morphology	HP:0025033	0.000156716	3.80489	1172	688	209	5246	ENSDARG00000012485,ENSDARG00000015206,ENSDARG00000020258,ENSDARG00000025820,ENSDARG00000035655,ENSDARG00000040303,ENSDARG00000041411,ENSDARG00000043720,ENSDARG00000045308,ENSDARG00000053574,ENSDARG00000054271,ENSDARG00000055133,ENSDARG00000055655,ENSDARG00000055754,ENSDARG00000057633,ENSDARG00000057683,ENSDARG00000058203,ENSDARG00000061052,ENSDARG00000062978,ENSDARG00000074927,ENSDARG00000075565,…
HP	Melanoma	HP:0002861	0.000166286	3.77915	84	688	30	5246	ENSDARG00000025820,ENSDARG00000040303,ENSDARG00000041411,ENSDARG00000057633,ENSDARG00000075687,ENSDARG00000105014,ENSDARG00000014161,ENSDARG00000068919,ENSDARG00000074410,ENSDARG00000002402,ENSDARG00000021985,ENSDARG00000038917,ENSDARG00000042637,ENSDARG00000078055,ENSDARG00000079915,ENSDARG00000098211,ENSDARG00000103977,ENSDARG00000033443,ENSDARG00000035559,ENSDARG00000087937,ENSDARG00000019360,…
HP	Triphalangeal thumb	HP:0001199	0.000176704	3.75275	67	688	26	5246	ENSDARG00000041411,ENSDARG00000053574,ENSDARG00000014161,ENSDARG00000061414,ENSDARG00000068919,ENSDARG00000074410,ENSDARG00000092927,ENSDARG00000112136,ENSDARG00000041232,ENSDARG00000044356,ENSDARG00000015862,ENSDARG00000020197,ENSDARG00000030602,ENSDARG00000007885,ENSDARG00000013933,ENSDARG00000019250,ENSDARG00000024967,ENSDARG00000026224,ENSDARG00000055232,ENSDARG00000067596,ENSDARG00000068870,…
HP	Productive cough	HP:0031245	0.000186272	3.72985	63	688	25	5246	ENSDARG00000062978,ENSDARG00000014329,ENSDARG00000025335,ENSDARG00000012030,ENSDARG00000017355,ENSDARG00000032005,ENSDARG00000036304,ENSDARG00000038612,ENSDARG00000042182,ENSDARG00000053455,ENSDARG00000057074,ENSDARG00000061095,ENSDARG00000067606,ENSDARG00000087107,ENSDARG00000087373,ENSDARG00000092662,ENSDARG00000098330,ENSDARG00000099161,ENSDARG00000100081,ENSDARG00000100285,ENSDARG00000100584,…
HP	Aplasia/Hypoplasia affecting the uvea	HP:0008055	0.000195387	3.7091	141	688	42	5246	ENSDARG00000041411,ENSDARG00000053574,ENSDARG00000014161,ENSDARG00000061414,ENSDARG00000068919,ENSDARG00000074410,ENSDARG00000091628,ENSDARG00000092927,ENSDARG00000100236,ENSDARG00000112136,ENSDARG00000012982,ENSDARG00000030133,ENSDARG00000044356,ENSDARG00000102022,ENSDARG00000014274,ENSDARG00000101104,ENSDARG00000003022,ENSDARG00000014230,ENSDARG00000035633,ENSDARG00000051754,ENSDARG00000059596,…
HP	Aplasia/Hypoplasia of the iris	HP:0008053	0.000195387	3.7091	141	688	42	5246	ENSDARG00000041411,ENSDARG00000053574,ENSDARG00000014161,ENSDARG00000061414,ENSDARG00000068919,ENSDARG00000074410,ENSDARG00000091628,ENSDARG00000092927,ENSDARG00000100236,ENSDARG00000112136,ENSDARG00000012982,ENSDARG00000030133,ENSDARG00000044356,ENSDARG00000102022,ENSDARG00000014274,ENSDARG00000101104,ENSDARG00000003022,ENSDARG00000014230,ENSDARG00000035633,ENSDARG00000051754,ENSDARG00000059596,…
HP	Abnormal connection of the cardiac segments	HP:0011545	0.000240386	3.61909	286	688	69	5246	ENSDARG00000015610,ENSDARG00000035655,ENSDARG00000041411,ENSDARG00000053574,ENSDARG00000057633,ENSDARG00000062978,ENSDARG00000006092,ENSDARG00000014161,ENSDARG00000025335,ENSDARG00000053668,ENSDARG00000061414,ENSDARG00000068919,ENSDARG00000074410,ENSDARG00000092927,ENSDARG00000011072,ENSDARG00000075211,ENSDARG00000112136,ENSDARG00000030133,ENSDARG00000060207,ENSDARG00000067984,ENSDARG00000077298,…
HP	Abnormality of enteric ganglion morphology	HP:0004362	0.000243546	3.61342	142	688	42	5246	ENSDARG00000041411,ENSDARG00000053574,ENSDARG00000014161,ENSDARG00000061414,ENSDARG00000068919,ENSDARG00000074410,ENSDARG00000091326,ENSDARG00000091628,ENSDARG00000092927,ENSDARG00000100236,ENSDARG00000042236,ENSDARG00000112136,ENSDARG00000002952,ENSDARG00000013006,ENSDARG00000026294,ENSDARG00000035633,ENSDARG00000044056,ENSDARG00000051754,ENSDARG00000056794,ENSDARG00000060361,ENSDARG00000061968,…
HP	Aganglionic megacolon	HP:0002251	0.000243546	3.61342	142	688	42	5246	ENSDARG00000041411,ENSDARG00000053574,ENSDARG00000014161,ENSDARG00000061414,ENSDARG00000068919,ENSDARG00000074410,ENSDARG00000091326,ENSDARG00000091628,ENSDARG00000092927,ENSDARG00000100236,ENSDARG00000042236,ENSDARG00000112136,ENSDARG00000002952,ENSDARG00000013006,ENSDARG00000026294,ENSDARG00000035633,ENSDARG00000044056,ENSDARG00000051754,ENSDARG00000056794,ENSDARG00000060361,ENSDARG00000061968,…
HP	Abnormal renal medulla morphology	HP:0100957	0.000249568	3.60281	44	688	20	5246	ENSDARG00000061052,ENSDARG00000098272,ENSDARG00000091326,ENSDARG00000012368,ENSDARG00000031886,ENSDARG00000037406,ENSDARG00000038879,ENSDARG00000039770,ENSDARG00000044056,ENSDARG00000051754,ENSDARG00000057635,ENSDARG00000074265,ENSDARG00000076752,ENSDARG00000076934,ENSDARG00000078381,ENSDARG00000093431,ENSDARG00000101032,ENSDARG00000101236,ENSDARG00000102765,ENSDARG00000062269
HP	Postaxial foot polydactyly	HP:0001830	0.000287344	3.5416	56	688	23	5246	ENSDARG00000074137,ENSDARG00000091326,ENSDARG00000091628,ENSDARG00000100236,ENSDARG00000022350,ENSDARG00000012368,ENSDARG00000023495,ENSDARG00000031886,ENSDARG00000035633,ENSDARG00000037406,ENSDARG00000038879,ENSDARG00000039770,ENSDARG00000041621,ENSDARG00000051754,ENSDARG00000057635,ENSDARG00000076055,ENSDARG00000076752,ENSDARG00000076934,ENSDARG00000078447,ENSDARG00000079217,ENSDARG00000088398,…
HP	Bronchiectasis	HP:0002110	0.000295571	3.52934	158	688	45	5246	ENSDARG00000002385,ENSDARG00000034453,ENSDARG00000040303,ENSDARG00000044362,ENSDARG00000045308,ENSDARG00000057633,ENSDARG00000062978,ENSDARG00000025335,ENSDARG00000007734,ENSDARG00000035074,ENSDARG00000042637,ENSDARG00000077089,ENSDARG00000009208,ENSDARG00000017953,ENSDARG00000001880,ENSDARG00000012030,ENSDARG00000017355,ENSDARG00000022309,ENSDARG00000032005,ENSDARG00000036304,ENSDARG00000038010,…
HP	Abnormality of enteric nervous system morphology	HP:0025028	0.000302685	3.51901	143	688	42	5246	ENSDARG00000041411,ENSDARG00000053574,ENSDARG00000014161,ENSDARG00000061414,ENSDARG00000068919,ENSDARG00000074410,ENSDARG00000091326,ENSDARG00000091628,ENSDARG00000092927,ENSDARG00000100236,ENSDARG00000042236,ENSDARG00000112136,ENSDARG00000002952,ENSDARG00000013006,ENSDARG00000026294,ENSDARG00000035633,ENSDARG00000044056,ENSDARG00000051754,ENSDARG00000056794,ENSDARG00000060361,ENSDARG00000061968,…
HP	Abnormal autonomic nervous system morphology	HP:0012331	0.000302685	3.51901	143	688	42	5246	ENSDARG00000041411,ENSDARG00000053574,ENSDARG00000014161,ENSDARG00000061414,ENSDARG00000068919,ENSDARG00000074410,ENSDARG00000091326,ENSDARG00000091628,ENSDARG00000092927,ENSDARG00000100236,ENSDARG00000042236,ENSDARG00000112136,ENSDARG00000002952,ENSDARG00000013006,ENSDARG00000026294,ENSDARG00000035633,ENSDARG00000044056,ENSDARG00000051754,ENSDARG00000056794,ENSDARG00000060361,ENSDARG00000061968,…
HP	Double outlet right ventricle	HP:0001719	0.000304196	3.51685	86	688	30	5246	ENSDARG00000062978,ENSDARG00000025335,ENSDARG00000053668,ENSDARG00000075211,ENSDARG00000060207,ENSDARG00000004891,ENSDARG00000012030,ENSDARG00000017355,ENSDARG00000032005,ENSDARG00000036304,ENSDARG00000038612,ENSDARG00000042182,ENSDARG00000053455,ENSDARG00000057074,ENSDARG00000061095,ENSDARG00000067606,ENSDARG00000087107,ENSDARG00000087373,ENSDARG00000092662,ENSDARG00000098330,ENSDARG00000099161,…
HP	Duplication of hand bones	HP:0004275	0.000322946	3.49087	227	688	58	5246	ENSDARG00000051748,ENSDARG00000053574,ENSDARG00000070408,ENSDARG00000034227,ENSDARG00000074137,ENSDARG00000091326,ENSDARG00000091628,ENSDARG00000100236,ENSDARG00000022350,ENSDARG00000075211,ENSDARG00000077089,ENSDARG00000041232,ENSDARG00000002952,ENSDARG00000012368,ENSDARG00000013006,ENSDARG00000015824,ENSDARG00000015862,ENSDARG00000020197,ENSDARG00000023495,ENSDARG00000030602,ENSDARG00000031886,…
HP	Duplication of bones involving the upper extremities	HP:0009142	0.000322946	3.49087	227	688	58	5246	ENSDARG00000051748,ENSDARG00000053574,ENSDARG00000070408,ENSDARG00000034227,ENSDARG00000074137,ENSDARG00000091326,ENSDARG00000091628,ENSDARG00000100236,ENSDARG00000022350,ENSDARG00000075211,ENSDARG00000077089,ENSDARG00000041232,ENSDARG00000002952,ENSDARG00000012368,ENSDARG00000013006,ENSDARG00000015824,ENSDARG00000015862,ENSDARG00000020197,ENSDARG00000023495,ENSDARG00000030602,ENSDARG00000031886,…
HP	Abnormal lung development	HP:4000059	0.000327357	3.48498	238	688	60	5246	ENSDARG00000043720,ENSDARG00000062978,ENSDARG00000074927,ENSDARG00000075883,ENSDARG00000077029,ENSDARG00000102349,ENSDARG00000025335,ENSDARG00000091326,ENSDARG00000091628,ENSDARG00000100236,ENSDARG00000022350,ENSDARG00000055389,ENSDARG00000114730,ENSDARG00000002952,ENSDARG00000006757,ENSDARG00000007444,ENSDARG00000012030,ENSDARG00000012368,ENSDARG00000017355,ENSDARG00000019342,ENSDARG00000031886,…
HP	Abnormal leukocyte morphology	HP:0001881	0.000393478	3.40508	647	688	128	5246	ENSDARG00000002385,ENSDARG00000007315,ENSDARG00000025820,ENSDARG00000034453,ENSDARG00000040041,ENSDARG00000040303,ENSDARG00000041411,ENSDARG00000044362,ENSDARG00000053574,ENSDARG00000055655,ENSDARG00000057633,ENSDARG00000074379,ENSDARG00000074927,ENSDARG00000075687,ENSDARG00000075883,ENSDARG00000077029,ENSDARG00000014161,ENSDARG00000014329,ENSDARG00000025948,ENSDARG00000061414,ENSDARG00000068919,…
HP	Abnormal cellular immune system morphology	HP:0010987	0.000393478	3.40508	647	688	128	5246	ENSDARG00000002385,ENSDARG00000007315,ENSDARG00000025820,ENSDARG00000034453,ENSDARG00000040041,ENSDARG00000040303,ENSDARG00000041411,ENSDARG00000044362,ENSDARG00000053574,ENSDARG00000055655,ENSDARG00000057633,ENSDARG00000074379,ENSDARG00000074927,ENSDARG00000075687,ENSDARG00000075883,ENSDARG00000077029,ENSDARG00000014161,ENSDARG00000014329,ENSDARG00000025948,ENSDARG00000061414,ENSDARG00000068919,…
HP	Poikiloderma	HP:0001029	0.000403469	3.39419	21	688	13	5246	ENSDARG00000075687,ENSDARG00000014161,ENSDARG00000002402,ENSDARG00000021985,ENSDARG00000077089,ENSDARG00000101104,ENSDARG00000029415,ENSDARG00000038114,ENSDARG00000039754,ENSDARG00000041140,ENSDARG00000054968,ENSDARG00000070231,ENSDARG00000075612
HP	Nasal congestion	HP:0001742	0.000407077	3.39032	61	688	24	5246	ENSDARG00000062978,ENSDARG00000025335,ENSDARG00000012030,ENSDARG00000017355,ENSDARG00000032005,ENSDARG00000036304,ENSDARG00000038612,ENSDARG00000042182,ENSDARG00000053455,ENSDARG00000057074,ENSDARG00000061095,ENSDARG00000067606,ENSDARG00000087107,ENSDARG00000087373,ENSDARG00000092662,ENSDARG00000098330,ENSDARG00000099161,ENSDARG00000100081,ENSDARG00000100285,ENSDARG00000100584,ENSDARG00000100981,…
HP	Freckling	HP:0001480	0.000428352	3.3682	53	688	22	5246	ENSDARG00000040303,ENSDARG00000014161,ENSDARG00000025948,ENSDARG00000002402,ENSDARG00000021985,ENSDARG00000042637,ENSDARG00000078055,ENSDARG00000079915,ENSDARG00000103977,ENSDARG00000104541,ENSDARG00000012982,ENSDARG00000044356,ENSDARG00000087937,ENSDARG00000034572,ENSDARG00000056151,ENSDARG00000071424,ENSDARG00000038114,ENSDARG00000039754,ENSDARG00000041140,ENSDARG00000043275,ENSDARG00000069283,…
HP	Hypopigmented skin patches	HP:0001053	0.000446759	3.34993	125	688	38	5246	ENSDARG00000041411,ENSDARG00000053574,ENSDARG00000014161,ENSDARG00000014329,ENSDARG00000061414,ENSDARG00000068919,ENSDARG00000074410,ENSDARG00000092927,ENSDARG00000002402,ENSDARG00000021985,ENSDARG00000035074,ENSDARG00000042637,ENSDARG00000045842,ENSDARG00000054473,ENSDARG00000077089,ENSDARG00000112136,ENSDARG00000002952,ENSDARG00000019360,ENSDARG00000086150,ENSDARG00000103747,ENSDARG00000007885,…
HP	Anomalous pulmonary venous return	HP:0010772	0.000538779	3.26859	79	688	28	5246	ENSDARG00000015610,ENSDARG00000055754,ENSDARG00000058203,ENSDARG00000062978,ENSDARG00000025335,ENSDARG00000012030,ENSDARG00000017355,ENSDARG00000032005,ENSDARG00000036304,ENSDARG00000038612,ENSDARG00000042182,ENSDARG00000044573,ENSDARG00000053455,ENSDARG00000057074,ENSDARG00000061095,ENSDARG00000067606,ENSDARG00000087107,ENSDARG00000087373,ENSDARG00000092662,ENSDARG00000098330,ENSDARG00000099161,…
HP	Abnormal nervous system morphology	HP:0012639	0.000540196	3.26745	3225	688	482	5246	ENSDARG00000005058,ENSDARG00000009942,ENSDARG00000014817,ENSDARG00000015206,ENSDARG00000015610,ENSDARG00000018121,ENSDARG00000019743,ENSDARG00000020258,ENSDARG00000025820,ENSDARG00000026595,ENSDARG00000034773,ENSDARG00000035655,ENSDARG00000039217,ENSDARG00000040041,ENSDARG00000040131,ENSDARG00000040303,ENSDARG00000040649,ENSDARG00000041411,ENSDARG00000043720,ENSDARG00000044491,ENSDARG00000045308,…
HP	Renal cyst	HP:0000107	0.00054122	3.26663	286	688	68	5246	ENSDARG00000035655,ENSDARG00000055754,ENSDARG00000058203,ENSDARG00000061052,ENSDARG00000074927,ENSDARG00000075883,ENSDARG00000077029,ENSDARG00000098272,ENSDARG00000102349,ENSDARG00000006092,ENSDARG00000068919,ENSDARG00000091326,ENSDARG00000091628,ENSDARG00000100236,ENSDARG00000010878,ENSDARG00000022350,ENSDARG00000019000,ENSDARG00000030133,ENSDARG00000060734,ENSDARG00000102022,ENSDARG00000103125,…
HP	Congenital malformation of the right heart	HP:0011723	0.000542998	3.2652	88	688	30	5246	ENSDARG00000062978,ENSDARG00000025335,ENSDARG00000053668,ENSDARG00000075211,ENSDARG00000060207,ENSDARG00000004891,ENSDARG00000012030,ENSDARG00000017355,ENSDARG00000032005,ENSDARG00000036304,ENSDARG00000038612,ENSDARG00000042182,ENSDARG00000053455,ENSDARG00000057074,ENSDARG00000061095,ENSDARG00000067606,ENSDARG00000087107,ENSDARG00000087373,ENSDARG00000092662,ENSDARG00000098330,ENSDARG00000099161,…
HP	Glioma	HP:0009733	0.000635061	3.19718	54	688	22	5246	ENSDARG00000025820,ENSDARG00000040303,ENSDARG00000054271,ENSDARG00000025948,ENSDARG00000076554,ENSDARG00000018022,ENSDARG00000079915,ENSDARG00000104541,ENSDARG00000012982,ENSDARG00000029018,ENSDARG00000033443,ENSDARG00000035559,ENSDARG00000089456,ENSDARG00000103125,ENSDARG00000002952,ENSDARG00000026294,ENSDARG00000000476,ENSDARG00000056334,ENSDARG00000062269,ENSDARG00000063276,ENSDARG00000075672,…
HP	Abnormal myocardium morphology	HP:0001637	0.000652193	3.18562	627	688	124	5246	ENSDARG00000007315,ENSDARG00000041411,ENSDARG00000044491,ENSDARG00000053574,ENSDARG00000055754,ENSDARG00000058203,ENSDARG00000098242,ENSDARG00000014161,ENSDARG00000061414,ENSDARG00000068919,ENSDARG00000074410,ENSDARG00000092927,ENSDARG00000010878,ENSDARG00000063385,ENSDARG00000002402,ENSDARG00000021985,ENSDARG00000042637,ENSDARG00000052827,ENSDARG00000099900,ENSDARG00000112136,ENSDARG00000012982,…
HP	Duplication of phalanx of hand	HP:0009997	0.000664676	3.17739	226	688	57	5246	ENSDARG00000051748,ENSDARG00000053574,ENSDARG00000070408,ENSDARG00000034227,ENSDARG00000074137,ENSDARG00000091326,ENSDARG00000091628,ENSDARG00000100236,ENSDARG00000022350,ENSDARG00000075211,ENSDARG00000077089,ENSDARG00000041232,ENSDARG00000002952,ENSDARG00000012368,ENSDARG00000013006,ENSDARG00000015824,ENSDARG00000015862,ENSDARG00000020197,ENSDARG00000023495,ENSDARG00000030602,ENSDARG00000031886,…
HP	Clinodactyly of the 5th finger	HP:0004209	0.000668479	3.17491	357	688	80	5246	ENSDARG00000009942,ENSDARG00000018121,ENSDARG00000026595,ENSDARG00000035655,ENSDARG00000039217,ENSDARG00000041411,ENSDARG00000043720,ENSDARG00000045308,ENSDARG00000053574,ENSDARG00000055754,ENSDARG00000058203,ENSDARG00000061052,ENSDARG00000074927,ENSDARG00000075883,ENSDARG00000077029,ENSDARG00000098272,ENSDARG00000102349,ENSDARG00000004576,ENSDARG00000006092,ENSDARG00000014161,ENSDARG00000051854,…
HP	Abnormal carotid artery morphology	HP:0005344	0.000673465	3.17168	98	688	32	5246	ENSDARG00000041411,ENSDARG00000053574,ENSDARG00000103902,ENSDARG00000014161,ENSDARG00000061414,ENSDARG00000068919,ENSDARG00000074410,ENSDARG00000092927,ENSDARG00000112136,ENSDARG00000012982,ENSDARG00000030133,ENSDARG00000055389,ENSDARG00000102022,ENSDARG00000114730,ENSDARG00000014274,ENSDARG00000003022,ENSDARG00000059596,ENSDARG00000076752,ENSDARG00000103467,ENSDARG00000007885,ENSDARG00000013933,…
HP	Leukopenia	HP:0001882	0.000688983	3.16179	122	688	37	5246	ENSDARG00000041411,ENSDARG00000053574,ENSDARG00000014161,ENSDARG00000014329,ENSDARG00000061414,ENSDARG00000068919,ENSDARG00000074410,ENSDARG00000092927,ENSDARG00000035074,ENSDARG00000042637,ENSDARG00000045842,ENSDARG00000054473,ENSDARG00000112136,ENSDARG00000041232,ENSDARG00000008575,ENSDARG00000015862,ENSDARG00000020197,ENSDARG00000027803,ENSDARG00000030602,ENSDARG00000036629,ENSDARG00000038010,…
HP	Neoplasm by histology	HP:0011792	0.00069748	3.15647	381	688	84	5246	ENSDARG00000012485,ENSDARG00000020258,ENSDARG00000025820,ENSDARG00000040303,ENSDARG00000041411,ENSDARG00000054271,ENSDARG00000057633,ENSDARG00000074927,ENSDARG00000075687,ENSDARG00000075883,ENSDARG00000077029,ENSDARG00000104118,ENSDARG00000105014,ENSDARG00000014161,ENSDARG00000025948,ENSDARG00000034227,ENSDARG00000068919,ENSDARG00000074410,ENSDARG00000092134,ENSDARG00000099943,ENSDARG00000010878,…
HP	Neoplasm of the stomach	HP:0006753	0.00072782	3.13798	80	688	28	5246	ENSDARG00000012485,ENSDARG00000025820,ENSDARG00000074927,ENSDARG00000075883,ENSDARG00000077029,ENSDARG00000025948,ENSDARG00000092134,ENSDARG00000018022,ENSDARG00000042637,ENSDARG00000077089,ENSDARG00000078055,ENSDARG00000079915,ENSDARG00000103977,ENSDARG00000104541,ENSDARG00000033443,ENSDARG00000035559,ENSDARG00000087937,ENSDARG00000020623,ENSDARG00000026294,ENSDARG00000079317,ENSDARG00000089129,…
HP	Hypermelanotic macule	HP:0001034	0.000753869	3.1227	277	688	66	5246	ENSDARG00000002385,ENSDARG00000040303,ENSDARG00000041411,ENSDARG00000053574,ENSDARG00000054271,ENSDARG00000074927,ENSDARG00000075687,ENSDARG00000075883,ENSDARG00000077029,ENSDARG00000014161,ENSDARG00000014329,ENSDARG00000025948,ENSDARG00000031680,ENSDARG00000061414,ENSDARG00000068919,ENSDARG00000074410,ENSDARG00000092927,ENSDARG00000010878,ENSDARG00000076554,ENSDARG00000002402,ENSDARG00000018022,…
HP	Recurrent sinopulmonary infections	HP:0005425	0.000758865	3.11984	67	688	25	5246	ENSDARG00000040303,ENSDARG00000062978,ENSDARG00000025335,ENSDARG00000012030,ENSDARG00000017355,ENSDARG00000032005,ENSDARG00000036304,ENSDARG00000038612,ENSDARG00000042182,ENSDARG00000053455,ENSDARG00000057074,ENSDARG00000061095,ENSDARG00000067606,ENSDARG00000087107,ENSDARG00000087373,ENSDARG00000092662,ENSDARG00000098330,ENSDARG00000099161,ENSDARG00000100081,ENSDARG00000100285,ENSDARG00000100584,…
HP	Abnormal circulating long-chain fatty-acid concentration	HP:0010964	0.000764847	3.11643	16	688	11	5246	ENSDARG00000069147,ENSDARG00000004891,ENSDARG00000028322,ENSDARG00000035149,ENSDARG00000041511,ENSDARG00000042553,ENSDARG00000070654,ENSDARG00000070958,ENSDARG00000071037,ENSDARG00000073858,ENSDARG00000098904
HP	Decreased fertility in females	HP:0000868	0.000800626	3.09657	94	688	31	5246	ENSDARG00000062978,ENSDARG00000104186,ENSDARG00000025335,ENSDARG00000075203,ENSDARG00000012718,ENSDARG00000035171,ENSDARG00000077089,ENSDARG00000089456,ENSDARG00000012030,ENSDARG00000017355,ENSDARG00000030775,ENSDARG00000032005,ENSDARG00000036304,ENSDARG00000038612,ENSDARG00000042182,ENSDARG00000053455,ENSDARG00000057074,ENSDARG00000061095,ENSDARG00000067606,ENSDARG00000087107,ENSDARG00000087373,…
HP	Abnormality of the uterus	HP:0000130	0.00081372	3.08953	255	688	62	5246	ENSDARG00000012485,ENSDARG00000025820,ENSDARG00000035655,ENSDARG00000041411,ENSDARG00000053574,ENSDARG00000054271,ENSDARG00000055754,ENSDARG00000057633,ENSDARG00000058203,ENSDARG00000061052,ENSDARG00000074927,ENSDARG00000077029,ENSDARG00000098272,ENSDARG00000006092,ENSDARG00000014161,ENSDARG00000025948,ENSDARG00000037892,ENSDARG00000061414,ENSDARG00000068919,ENSDARG00000074410,ENSDARG00000092134,…
HP	Abnormal facial skeleton morphology	HP:0011821	0.000854216	3.06843	1384	688	236	5246	ENSDARG00000002385,ENSDARG00000009942,ENSDARG00000015206,ENSDARG00000018121,ENSDARG00000034453,ENSDARG00000035655,ENSDARG00000039217,ENSDARG00000040303,ENSDARG00000041411,ENSDARG00000043720,ENSDARG00000044362,ENSDARG00000045308,ENSDARG00000053574,ENSDARG00000055133,ENSDARG00000055754,ENSDARG00000056683,ENSDARG00000057633,ENSDARG00000058203,ENSDARG00000061052,ENSDARG00000062978,ENSDARG00000074927,…
HP	Deviation of the 5th finger	HP:0009179	0.000855161	3.06795	359	688	80	5246	ENSDARG00000009942,ENSDARG00000018121,ENSDARG00000026595,ENSDARG00000035655,ENSDARG00000039217,ENSDARG00000041411,ENSDARG00000043720,ENSDARG00000045308,ENSDARG00000053574,ENSDARG00000055754,ENSDARG00000058203,ENSDARG00000061052,ENSDARG00000074927,ENSDARG00000075883,ENSDARG00000077029,ENSDARG00000098272,ENSDARG00000102349,ENSDARG00000004576,ENSDARG00000006092,ENSDARG00000014161,ENSDARG00000051854,…
HP	Nephronophthisis	HP:0000090	0.000902147	3.04472	32	688	16	5246	ENSDARG00000091326,ENSDARG00000012368,ENSDARG00000031886,ENSDARG00000037406,ENSDARG00000038879,ENSDARG00000039770,ENSDARG00000044056,ENSDARG00000051754,ENSDARG00000057635,ENSDARG00000076752,ENSDARG00000076934,ENSDARG00000078381,ENSDARG00000093431,ENSDARG00000101032,ENSDARG00000101236,ENSDARG00000062269
HP	Progressive muscle weakness	HP:0003323	0.000942007	3.02595	72	688	26	5246	ENSDARG00000099900,ENSDARG00000002377,ENSDARG00000069147,ENSDARG00000054155,ENSDARG00000060951,ENSDARG00000074933,ENSDARG00000004891,ENSDARG00000005162,ENSDARG00000005221,ENSDARG00000007370,ENSDARG00000028322,ENSDARG00000032630,ENSDARG00000035149,ENSDARG00000037954,ENSDARG00000041511,ENSDARG00000042621,ENSDARG00000058656,ENSDARG00000070435,ENSDARG00000070654,ENSDARG00000070958,ENSDARG00000071037,…
HP	Abnormality of the hypothalamus-pituitary axis	HP:0000864	0.00112026	2.95068	403	688	87	5246	ENSDARG00000040041,ENSDARG00000041411,ENSDARG00000045308,ENSDARG00000053574,ENSDARG00000054271,ENSDARG00000055754,ENSDARG00000058203,ENSDARG00000098242,ENSDARG00000103902,ENSDARG00000014161,ENSDARG00000025948,ENSDARG00000034227,ENSDARG00000037892,ENSDARG00000053668,ENSDARG00000061414,ENSDARG00000068919,ENSDARG00000074410,ENSDARG00000076609,ENSDARG00000091326,ENSDARG00000091628,ENSDARG00000092927,…
HP	Microtia, third degree	HP:0011267	0.00120078	2.92054	9	688	8	5246	ENSDARG00000009942,ENSDARG00000039217,ENSDARG00000043720,ENSDARG00000051854,ENSDARG00000035957,ENSDARG00000075682,ENSDARG00000101161,ENSDARG00000067596
HP	Atelectasis	HP:0100750	0.00130234	2.88528	82	688	28	5246	ENSDARG00000057633,ENSDARG00000062978,ENSDARG00000025335,ENSDARG00000017953,ENSDARG00000103125,ENSDARG00000012030,ENSDARG00000017355,ENSDARG00000032005,ENSDARG00000036304,ENSDARG00000038612,ENSDARG00000042182,ENSDARG00000053455,ENSDARG00000057074,ENSDARG00000061095,ENSDARG00000067606,ENSDARG00000078106,ENSDARG00000087107,ENSDARG00000087373,ENSDARG00000092662,ENSDARG00000098330,ENSDARG00000099161,…
HP	Bicornuate uterus	HP:0000813	0.00134571	2.87105	56	688	22	5246	ENSDARG00000041411,ENSDARG00000053574,ENSDARG00000014161,ENSDARG00000061414,ENSDARG00000068919,ENSDARG00000074410,ENSDARG00000092927,ENSDARG00000112136,ENSDARG00000078717,ENSDARG00000007885,ENSDARG00000013933,ENSDARG00000019250,ENSDARG00000024967,ENSDARG00000026224,ENSDARG00000055232,ENSDARG00000067596,ENSDARG00000068870,ENSDARG00000076716,ENSDARG00000079015,ENSDARG00000087752,ENSDARG00000098241,…
HP	Abnormal heart morphology	HP:0001627	0.00140563	2.85213	1562	688	260	5246	ENSDARG00000007315,ENSDARG00000015206,ENSDARG00000015610,ENSDARG00000035655,ENSDARG00000041411,ENSDARG00000043720,ENSDARG00000044491,ENSDARG00000045308,ENSDARG00000051748,ENSDARG00000053574,ENSDARG00000055754,ENSDARG00000057633,ENSDARG00000058203,ENSDARG00000061052,ENSDARG00000062978,ENSDARG00000070408,ENSDARG00000074927,ENSDARG00000075883,ENSDARG00000077029,ENSDARG00000098242,ENSDARG00000098272,…
HP	Abnormal respiratory motile cilium morphology	HP:0005938	0.00147664	2.83073	26	688	14	5246	ENSDARG00000062978,ENSDARG00000012030,ENSDARG00000017355,ENSDARG00000022660,ENSDARG00000036304,ENSDARG00000053455,ENSDARG00000067606,ENSDARG00000092662,ENSDARG00000100081,ENSDARG00000100285,ENSDARG00000100584,ENSDARG00000100981,ENSDARG00000103132,ENSDARG00000104886
HP	Abnormal respiratory epithelium morphology	HP:0012253	0.00147664	2.83073	26	688	14	5246	ENSDARG00000062978,ENSDARG00000012030,ENSDARG00000017355,ENSDARG00000022660,ENSDARG00000036304,ENSDARG00000053455,ENSDARG00000067606,ENSDARG00000092662,ENSDARG00000100081,ENSDARG00000100285,ENSDARG00000100584,ENSDARG00000100981,ENSDARG00000103132,ENSDARG00000104886
HP	Ovarian neoplasm	HP:0100615	0.00151146	2.8206	78	688	27	5246	ENSDARG00000020258,ENSDARG00000025820,ENSDARG00000040303,ENSDARG00000041411,ENSDARG00000105014,ENSDARG00000025948,ENSDARG00000068919,ENSDARG00000074410,ENSDARG00000020465,ENSDARG00000018022,ENSDARG00000038917,ENSDARG00000098211,ENSDARG00000104541,ENSDARG00000033443,ENSDARG00000035559,ENSDARG00000021555,ENSDARG00000026294,ENSDARG00000030775,ENSDARG00000056801,ENSDARG00000000476,ENSDARG00000026400,…
HP	Abnormality of the choanae	HP:0000415	0.00166171	2.77944	136	688	39	5246	ENSDARG00000035655,ENSDARG00000040303,ENSDARG00000041411,ENSDARG00000043720,ENSDARG00000053574,ENSDARG00000055754,ENSDARG00000058203,ENSDARG00000061052,ENSDARG00000098272,ENSDARG00000102349,ENSDARG00000006092,ENSDARG00000014161,ENSDARG00000061414,ENSDARG00000068919,ENSDARG00000074410,ENSDARG00000092927,ENSDARG00000019000,ENSDARG00000075211,ENSDARG00000104374,ENSDARG00000112136,ENSDARG00000044356,…
HP	Decreased fertility	HP:0000144	0.00166707	2.77805	300	688	69	5246	ENSDARG00000041411,ENSDARG00000053574,ENSDARG00000062978,ENSDARG00000104186,ENSDARG00000014161,ENSDARG00000019191,ENSDARG00000025335,ENSDARG00000037892,ENSDARG00000058587,ENSDARG00000061414,ENSDARG00000068919,ENSDARG00000074410,ENSDARG00000075203,ENSDARG00000088950,ENSDARG00000090319,ENSDARG00000092927,ENSDARG00000099485,ENSDARG00000012718,ENSDARG00000035171,ENSDARG00000075211,ENSDARG00000077089,…
HP	Choanal atresia	HP:0000453	0.00167567	2.77581	131	688	38	5246	ENSDARG00000035655,ENSDARG00000040303,ENSDARG00000041411,ENSDARG00000043720,ENSDARG00000053574,ENSDARG00000055754,ENSDARG00000058203,ENSDARG00000061052,ENSDARG00000098272,ENSDARG00000006092,ENSDARG00000014161,ENSDARG00000061414,ENSDARG00000068919,ENSDARG00000074410,ENSDARG00000092927,ENSDARG00000019000,ENSDARG00000075211,ENSDARG00000104374,ENSDARG00000112136,ENSDARG00000044356,ENSDARG00000067984,…
HP	Abnormality of the ovary	HP:0000137	0.00172936	2.76211	283	688	66	5246	ENSDARG00000002385,ENSDARG00000020258,ENSDARG00000025820,ENSDARG00000040303,ENSDARG00000041411,ENSDARG00000075687,ENSDARG00000076060,ENSDARG00000104118,ENSDARG00000105014,ENSDARG00000014161,ENSDARG00000025948,ENSDARG00000037892,ENSDARG00000068919,ENSDARG00000074410,ENSDARG00000104288,ENSDARG00000020465,ENSDARG00000018022,ENSDARG00000038917,ENSDARG00000074326,ENSDARG00000075211,ENSDARG00000077089,…
HP	Hand polydactyly	HP:0001161	0.00180954	2.74243	178	688	47	5246	ENSDARG00000051748,ENSDARG00000053574,ENSDARG00000070408,ENSDARG00000034227,ENSDARG00000074137,ENSDARG00000091326,ENSDARG00000091628,ENSDARG00000100236,ENSDARG00000022350,ENSDARG00000075211,ENSDARG00000077089,ENSDARG00000002952,ENSDARG00000012368,ENSDARG00000013006,ENSDARG00000023495,ENSDARG00000031886,ENSDARG00000035633,ENSDARG00000037406,ENSDARG00000038879,ENSDARG00000039770,ENSDARG00000041621,…
HP	Abnormal breath sound	HP:0030829	0.0019407	2.71204	107	688	33	5246	ENSDARG00000062978,ENSDARG00000025335,ENSDARG00000007734,ENSDARG00000035074,ENSDARG00000042637,ENSDARG00000069274,ENSDARG00000012030,ENSDARG00000017355,ENSDARG00000022309,ENSDARG00000032005,ENSDARG00000036304,ENSDARG00000038612,ENSDARG00000042182,ENSDARG00000053455,ENSDARG00000057074,ENSDARG00000060980,ENSDARG00000061095,ENSDARG00000067606,ENSDARG00000074201,ENSDARG00000076673,ENSDARG00000079730,…
HP	Abnormal reproductive system morphology	HP:0012243	0.00203201	2.69207	1561	688	259	5246	ENSDARG00000002385,ENSDARG00000009942,ENSDARG00000012485,ENSDARG00000020258,ENSDARG00000025820,ENSDARG00000026595,ENSDARG00000027234,ENSDARG00000033852,ENSDARG00000035655,ENSDARG00000039217,ENSDARG00000040303,ENSDARG00000041411,ENSDARG00000043720,ENSDARG00000045308,ENSDARG00000053574,ENSDARG00000054271,ENSDARG00000055754,ENSDARG00000057633,ENSDARG00000058203,ENSDARG00000061052,ENSDARG00000074927,…
HP	Abnormal bronchus morphology	HP:0025426	0.00215063	2.66744	206	688	52	5246	ENSDARG00000002385,ENSDARG00000034453,ENSDARG00000040303,ENSDARG00000044362,ENSDARG00000045308,ENSDARG00000057633,ENSDARG00000062978,ENSDARG00000025335,ENSDARG00000007734,ENSDARG00000035074,ENSDARG00000042637,ENSDARG00000077089,ENSDARG00000009208,ENSDARG00000017953,ENSDARG00000035957,ENSDARG00000075682,ENSDARG00000101161,ENSDARG00000001880,ENSDARG00000012030,ENSDARG00000017355,ENSDARG00000022309,…
HP	Retinal dystrophy	HP:0000556	0.0022244	2.65279	385	688	83	5246	ENSDARG00000062978,ENSDARG00000025335,ENSDARG00000076609,ENSDARG00000079753,ENSDARG00000091326,ENSDARG00000091628,ENSDARG00000100236,ENSDARG00000005619,ENSDARG00000022350,ENSDARG00000030114,ENSDARG00000069147,ENSDARG00000004891,ENSDARG00000012030,ENSDARG00000017355,ENSDARG00000023495,ENSDARG00000028322,ENSDARG00000031886,ENSDARG00000032005,ENSDARG00000035149,ENSDARG00000036304,ENSDARG00000037406,…
HP	Abnormal immune system morphology	HP:0032251	0.00224628	2.64854	673	688	129	5246	ENSDARG00000002385,ENSDARG00000007315,ENSDARG00000025820,ENSDARG00000034453,ENSDARG00000040041,ENSDARG00000040303,ENSDARG00000041411,ENSDARG00000044362,ENSDARG00000053574,ENSDARG00000055655,ENSDARG00000057633,ENSDARG00000074379,ENSDARG00000074927,ENSDARG00000075687,ENSDARG00000075883,ENSDARG00000077029,ENSDARG00000014161,ENSDARG00000014329,ENSDARG00000025948,ENSDARG00000061414,ENSDARG00000068919,…
HP	Meckel diverticulum	HP:0002245	0.00248837	2.60409	62	688	23	5246	ENSDARG00000041411,ENSDARG00000053574,ENSDARG00000014161,ENSDARG00000061414,ENSDARG00000068919,ENSDARG00000074410,ENSDARG00000092927,ENSDARG00000112136,ENSDARG00000077709,ENSDARG00000007885,ENSDARG00000013933,ENSDARG00000019250,ENSDARG00000024967,ENSDARG00000026224,ENSDARG00000055232,ENSDARG00000056099,ENSDARG00000067596,ENSDARG00000068870,ENSDARG00000076716,ENSDARG00000079015,ENSDARG00000087752,…
HP	Irregular hyperpigmentation	HP:0007400	0.0026109	2.58321	321	688	72	5246	ENSDARG00000002385,ENSDARG00000040303,ENSDARG00000041411,ENSDARG00000045308,ENSDARG00000053574,ENSDARG00000054271,ENSDARG00000074927,ENSDARG00000075687,ENSDARG00000075883,ENSDARG00000077029,ENSDARG00000014161,ENSDARG00000014329,ENSDARG00000025948,ENSDARG00000031680,ENSDARG00000061414,ENSDARG00000068919,ENSDARG00000074410,ENSDARG00000092927,ENSDARG00000099943,ENSDARG00000010878,ENSDARG00000037997,…
HP	Forearm undergrowth	HP:0009821	0.002673	2.573	80	688	27	5246	ENSDARG00000041411,ENSDARG00000053574,ENSDARG00000061052,ENSDARG00000098272,ENSDARG00000014161,ENSDARG00000061414,ENSDARG00000068919,ENSDARG00000074410,ENSDARG00000092927,ENSDARG00000075211,ENSDARG00000112136,ENSDARG00000007444,ENSDARG00000030602,ENSDARG00000078381,ENSDARG00000007885,ENSDARG00000013933,ENSDARG00000019250,ENSDARG00000024967,ENSDARG00000026224,ENSDARG00000055232,ENSDARG00000067596,…
HP	Morphological central nervous system abnormality	HP:0002011	0.00302275	2.5196	3042	688	455	5246	ENSDARG00000005058,ENSDARG00000009942,ENSDARG00000014817,ENSDARG00000015206,ENSDARG00000015610,ENSDARG00000018121,ENSDARG00000019743,ENSDARG00000020258,ENSDARG00000025820,ENSDARG00000026595,ENSDARG00000034773,ENSDARG00000035655,ENSDARG00000039217,ENSDARG00000040041,ENSDARG00000040131,ENSDARG00000040303,ENSDARG00000041411,ENSDARG00000043720,ENSDARG00000044491,ENSDARG00000045308,ENSDARG00000051748,…
HP	Molar tooth sign on MRI	HP:0002419	0.00309247	2.5097	42	688	18	5246	ENSDARG00000034227,ENSDARG00000074137,ENSDARG00000091326,ENSDARG00000091628,ENSDARG00000100236,ENSDARG00000013006,ENSDARG00000023495,ENSDARG00000044056,ENSDARG00000051754,ENSDARG00000056794,ENSDARG00000060361,ENSDARG00000076752,ENSDARG00000078447,ENSDARG00000087299,ENSDARG00000088398,ENSDARG00000090971,ENSDARG00000103926,ENSDARG00000056801
HP	Finger clinodactyly	HP:0040019	0.00311231	2.50692	388	688	83	5246	ENSDARG00000009942,ENSDARG00000018121,ENSDARG00000026595,ENSDARG00000035655,ENSDARG00000039217,ENSDARG00000041411,ENSDARG00000043720,ENSDARG00000045308,ENSDARG00000053574,ENSDARG00000055754,ENSDARG00000058203,ENSDARG00000061052,ENSDARG00000074379,ENSDARG00000074927,ENSDARG00000075883,ENSDARG00000077029,ENSDARG00000098272,ENSDARG00000102349,ENSDARG00000004576,ENSDARG00000006092,ENSDARG00000014161,…
HP	Intestinal malrotation	HP:0002566	0.00317783	2.49787	160	688	43	5246	ENSDARG00000015206,ENSDARG00000035655,ENSDARG00000055133,ENSDARG00000055754,ENSDARG00000058203,ENSDARG00000061052,ENSDARG00000062978,ENSDARG00000098272,ENSDARG00000006092,ENSDARG00000025335,ENSDARG00000022350,ENSDARG00000019000,ENSDARG00000044356,ENSDARG00000002952,ENSDARG00000012030,ENSDARG00000015824,ENSDARG00000017355,ENSDARG00000032005,ENSDARG00000036304,ENSDARG00000038612,ENSDARG00000042182,…
HP	Abnormal eye morphology	HP:0012372	0.0032613	2.48661	2600	688	398	5246	ENSDARG00000002385,ENSDARG00000015206,ENSDARG00000015610,ENSDARG00000018121,ENSDARG00000025820,ENSDARG00000026595,ENSDARG00000027234,ENSDARG00000034453,ENSDARG00000035655,ENSDARG00000040131,ENSDARG00000041411,ENSDARG00000043720,ENSDARG00000044362,ENSDARG00000045308,ENSDARG00000051748,ENSDARG00000053574,ENSDARG00000055133,ENSDARG00000055754,ENSDARG00000058203,ENSDARG00000061052,ENSDARG00000062195,…
HP	Aplasia/Hypoplasia affecting the anterior segment of the eye	HP:0008062	0.00332444	2.47828	155	688	42	5246	ENSDARG00000041411,ENSDARG00000053574,ENSDARG00000014161,ENSDARG00000061414,ENSDARG00000068919,ENSDARG00000074410,ENSDARG00000091628,ENSDARG00000092927,ENSDARG00000100236,ENSDARG00000112136,ENSDARG00000012982,ENSDARG00000030133,ENSDARG00000044356,ENSDARG00000102022,ENSDARG00000014274,ENSDARG00000101104,ENSDARG00000003022,ENSDARG00000014230,ENSDARG00000035633,ENSDARG00000051754,ENSDARG00000059596,…
HP	Abnormal vena cava morphology	HP:0005345	0.00352114	2.45332	81	688	27	5246	ENSDARG00000062978,ENSDARG00000025335,ENSDARG00000009208,ENSDARG00000012030,ENSDARG00000017355,ENSDARG00000032005,ENSDARG00000036304,ENSDARG00000038612,ENSDARG00000042182,ENSDARG00000053455,ENSDARG00000057074,ENSDARG00000061095,ENSDARG00000067606,ENSDARG00000087107,ENSDARG00000087373,ENSDARG00000092662,ENSDARG00000098330,ENSDARG00000099161,ENSDARG00000100081,ENSDARG00000100285,ENSDARG00000100584,…
HP	Hypoplasia of the ulna	HP:0003022	0.00381941	2.418	59	688	22	5246	ENSDARG00000041411,ENSDARG00000053574,ENSDARG00000014161,ENSDARG00000061414,ENSDARG00000068919,ENSDARG00000074410,ENSDARG00000092927,ENSDARG00000075211,ENSDARG00000112136,ENSDARG00000007885,ENSDARG00000013933,ENSDARG00000019250,ENSDARG00000024967,ENSDARG00000026224,ENSDARG00000055232,ENSDARG00000067596,ENSDARG00000068870,ENSDARG00000076716,ENSDARG00000079015,ENSDARG00000087752,ENSDARG00000098241,…
HP	Glioblastoma multiforme	HP:0012174	0.00399907	2.39804	21	688	12	5246	ENSDARG00000025820,ENSDARG00000025948,ENSDARG00000018022,ENSDARG00000104541,ENSDARG00000033443,ENSDARG00000035559,ENSDARG00000026294,ENSDARG00000000476,ENSDARG00000056334,ENSDARG00000062269,ENSDARG00000075672,ENSDARG00000079015
HP	Brushfield spots	HP:0001088	0.0040809	2.38924	15	688	10	5246	ENSDARG00000069147,ENSDARG00000004891,ENSDARG00000028322,ENSDARG00000035149,ENSDARG00000041511,ENSDARG00000070654,ENSDARG00000070958,ENSDARG00000071037,ENSDARG00000073858,ENSDARG00000098904
HP	Abnormal superior vena cava morphology	HP:0025575	0.00413992	2.38301	77	688	26	5246	ENSDARG00000062978,ENSDARG00000025335,ENSDARG00000009208,ENSDARG00000012030,ENSDARG00000017355,ENSDARG00000032005,ENSDARG00000036304,ENSDARG00000038612,ENSDARG00000042182,ENSDARG00000053455,ENSDARG00000057074,ENSDARG00000061095,ENSDARG00000067606,ENSDARG00000087107,ENSDARG00000087373,ENSDARG00000092662,ENSDARG00000098330,ENSDARG00000099161,ENSDARG00000100081,ENSDARG00000100285,ENSDARG00000100584,…
HP	Non-Hodgkin lymphoma	HP:0012539	0.00414979	2.38197	35	688	16	5246	ENSDARG00000002385,ENSDARG00000025820,ENSDARG00000040303,ENSDARG00000025948,ENSDARG00000104541,ENSDARG00000009208,ENSDARG00000016143,ENSDARG00000033443,ENSDARG00000035559,ENSDARG00000044619,ENSDARG00000058533,ENSDARG00000102265,ENSDARG00000070121,ENSDARG00000042881,ENSDARG00000054968,ENSDARG00000075672
HP	Absent thumb	HP:0009777	0.00416583	2.3803	55	688	21	5246	ENSDARG00000053574,ENSDARG00000014161,ENSDARG00000061414,ENSDARG00000068919,ENSDARG00000092927,ENSDARG00000041232,ENSDARG00000055389,ENSDARG00000114730,ENSDARG00000015862,ENSDARG00000020197,ENSDARG00000030602,ENSDARG00000007885,ENSDARG00000013933,ENSDARG00000019250,ENSDARG00000026224,ENSDARG00000055232,ENSDARG00000067596,ENSDARG00000068870,ENSDARG00000087752,ENSDARG00000098241,ENSDARG00000110103
HP	Abnormality of the ureter	HP:0000069	0.00439534	2.35701	367	688	79	5246	ENSDARG00000015206,ENSDARG00000018121,ENSDARG00000034773,ENSDARG00000035655,ENSDARG00000041411,ENSDARG00000043720,ENSDARG00000053574,ENSDARG00000055754,ENSDARG00000058203,ENSDARG00000061052,ENSDARG00000098272,ENSDARG00000102349,ENSDARG00000006092,ENSDARG00000014161,ENSDARG00000061414,ENSDARG00000068919,ENSDARG00000070239,ENSDARG00000074410,ENSDARG00000075725,ENSDARG00000091628,ENSDARG00000092927,…
HP	Oligohydramnios	HP:0001562	0.00454779	2.3422	162	688	43	5246	ENSDARG00000041411,ENSDARG00000053574,ENSDARG00000074927,ENSDARG00000102349,ENSDARG00000014161,ENSDARG00000061414,ENSDARG00000068919,ENSDARG00000074410,ENSDARG00000091628,ENSDARG00000092927,ENSDARG00000100236,ENSDARG00000010878,ENSDARG00000112136,ENSDARG00000008030,ENSDARG00000022309,ENSDARG00000035633,ENSDARG00000038123,ENSDARG00000039887,ENSDARG00000051754,ENSDARG00000061338,ENSDARG00000074265,…
HP	Displacement of the urethral meatus	HP:0100627	0.00457786	2.33934	422	688	88	5246	ENSDARG00000009942,ENSDARG00000035655,ENSDARG00000039217,ENSDARG00000041411,ENSDARG00000043720,ENSDARG00000053574,ENSDARG00000055754,ENSDARG00000058203,ENSDARG00000061052,ENSDARG00000074927,ENSDARG00000098272,ENSDARG00000006092,ENSDARG00000014161,ENSDARG00000014329,ENSDARG00000034227,ENSDARG00000051854,ENSDARG00000061414,ENSDARG00000068919,ENSDARG00000074137,ENSDARG00000074410,ENSDARG00000091628,…
HP	Episodic tachypnea	HP:0002876	0.00463667	2.33379	47	688	19	5246	ENSDARG00000055754,ENSDARG00000058203,ENSDARG00000034227,ENSDARG00000091326,ENSDARG00000091628,ENSDARG00000100236,ENSDARG00000015240,ENSDARG00000013006,ENSDARG00000035633,ENSDARG00000044056,ENSDARG00000051754,ENSDARG00000056794,ENSDARG00000060361,ENSDARG00000076752,ENSDARG00000078447,ENSDARG00000087299,ENSDARG00000090971,ENSDARG00000103926,ENSDARG00000056801
HP	Sinusitis	HP:0000246	0.00523509	2.28108	147	688	40	5246	ENSDARG00000002385,ENSDARG00000034453,ENSDARG00000040303,ENSDARG00000044362,ENSDARG00000057633,ENSDARG00000062978,ENSDARG00000025335,ENSDARG00000009208,ENSDARG00000012982,ENSDARG00000057513,ENSDARG00000012030,ENSDARG00000015149,ENSDARG00000017355,ENSDARG00000026350,ENSDARG00000027803,ENSDARG00000032005,ENSDARG00000036304,ENSDARG00000038010,ENSDARG00000038612,ENSDARG00000042182,ENSDARG00000053455,…
HP	Anotia	HP:0009892	0.0053121	2.27473	10	688	8	5246	ENSDARG00000009942,ENSDARG00000039217,ENSDARG00000043720,ENSDARG00000051854,ENSDARG00000035957,ENSDARG00000075682,ENSDARG00000101161,ENSDARG00000067596
HP	Recurrent mycobacterial infections	HP:0011274	0.00559748	2.25201	69	688	24	5246	ENSDARG00000062978,ENSDARG00000025335,ENSDARG00000012030,ENSDARG00000017355,ENSDARG00000032005,ENSDARG00000036304,ENSDARG00000038612,ENSDARG00000042182,ENSDARG00000053455,ENSDARG00000057074,ENSDARG00000061095,ENSDARG00000067606,ENSDARG00000087107,ENSDARG00000087373,ENSDARG00000092662,ENSDARG00000098330,ENSDARG00000099161,ENSDARG00000100081,ENSDARG00000100285,ENSDARG00000100584,ENSDARG00000100981,…
HP	Abnormal male urethral meatus morphology	HP:0032076	0.00623991	2.20482	425	688	88	5246	ENSDARG00000009942,ENSDARG00000035655,ENSDARG00000039217,ENSDARG00000041411,ENSDARG00000043720,ENSDARG00000053574,ENSDARG00000055754,ENSDARG00000058203,ENSDARG00000061052,ENSDARG00000074927,ENSDARG00000098272,ENSDARG00000006092,ENSDARG00000014161,ENSDARG00000014329,ENSDARG00000034227,ENSDARG00000051854,ENSDARG00000061414,ENSDARG00000068919,ENSDARG00000074137,ENSDARG00000074410,ENSDARG00000091628,…
HP	Aplasia/Hypoplasia of the thumb	HP:0009601	0.00629722	2.20085	148	688	40	5246	ENSDARG00000035655,ENSDARG00000053574,ENSDARG00000055754,ENSDARG00000058203,ENSDARG00000061052,ENSDARG00000074379,ENSDARG00000098272,ENSDARG00000006092,ENSDARG00000014161,ENSDARG00000061414,ENSDARG00000068919,ENSDARG00000074410,ENSDARG00000092927,ENSDARG00000019000,ENSDARG00000075211,ENSDARG00000006782,ENSDARG00000041232,ENSDARG00000044356,ENSDARG00000055389,ENSDARG00000114730,ENSDARG00000060620,…
HP	Persistent left superior vena cava	HP:0005301	0.00641187	2.19302	74	688	25	5246	ENSDARG00000062978,ENSDARG00000025335,ENSDARG00000012030,ENSDARG00000017355,ENSDARG00000032005,ENSDARG00000036304,ENSDARG00000038612,ENSDARG00000042182,ENSDARG00000053455,ENSDARG00000057074,ENSDARG00000061095,ENSDARG00000067606,ENSDARG00000087107,ENSDARG00000087373,ENSDARG00000092662,ENSDARG00000098330,ENSDARG00000099161,ENSDARG00000100081,ENSDARG00000100285,ENSDARG00000100584,ENSDARG00000100981,…
HP	Abnormality of the pulmonary veins	HP:0011718	0.00646409	2.18949	88	688	28	5246	ENSDARG00000015610,ENSDARG00000055754,ENSDARG00000058203,ENSDARG00000062978,ENSDARG00000025335,ENSDARG00000012030,ENSDARG00000017355,ENSDARG00000032005,ENSDARG00000036304,ENSDARG00000038612,ENSDARG00000042182,ENSDARG00000044573,ENSDARG00000053455,ENSDARG00000057074,ENSDARG00000061095,ENSDARG00000067606,ENSDARG00000087107,ENSDARG00000087373,ENSDARG00000092662,ENSDARG00000098330,ENSDARG00000099161,…
HP	Abnormal pulmonary vein morphology	HP:0030968	0.00646409	2.18949	88	688	28	5246	ENSDARG00000015610,ENSDARG00000055754,ENSDARG00000058203,ENSDARG00000062978,ENSDARG00000025335,ENSDARG00000012030,ENSDARG00000017355,ENSDARG00000032005,ENSDARG00000036304,ENSDARG00000038612,ENSDARG00000042182,ENSDARG00000044573,ENSDARG00000053455,ENSDARG00000057074,ENSDARG00000061095,ENSDARG00000067606,ENSDARG00000087107,ENSDARG00000087373,ENSDARG00000092662,ENSDARG00000098330,ENSDARG00000099161,…
HP	Neoplasm of the colon	HP:0100273	0.00714055	2.14627	79	688	26	5246	ENSDARG00000025820,ENSDARG00000074927,ENSDARG00000075883,ENSDARG00000077029,ENSDARG00000025948,ENSDARG00000018022,ENSDARG00000077089,ENSDARG00000104541,ENSDARG00000033443,ENSDARG00000035559,ENSDARG00000041232,ENSDARG00000027689,ENSDARG00000058533,ENSDARG00000015862,ENSDARG00000020197,ENSDARG00000030602,ENSDARG00000062892,ENSDARG00000000476,ENSDARG00000042881,ENSDARG00000056334,ENSDARG00000062269,…
HP	Oculomotor apraxia	HP:0000657	0.00743216	2.12888	108	688	32	5246	ENSDARG00000105014,ENSDARG00000034227,ENSDARG00000091326,ENSDARG00000091628,ENSDARG00000100236,ENSDARG00000078759,ENSDARG00000015006,ENSDARG00000013006,ENSDARG00000023495,ENSDARG00000027497,ENSDARG00000027552,ENSDARG00000035633,ENSDARG00000036721,ENSDARG00000044056,ENSDARG00000051754,ENSDARG00000056794,ENSDARG00000060361,ENSDARG00000075014,ENSDARG00000076752,ENSDARG00000078447,ENSDARG00000087299,…
HP	Abnormality of brain morphology	HP:0012443	0.00813814	2.08947	2811	688	423	5246	ENSDARG00000005058,ENSDARG00000009942,ENSDARG00000014817,ENSDARG00000015206,ENSDARG00000015610,ENSDARG00000018121,ENSDARG00000025820,ENSDARG00000026595,ENSDARG00000034773,ENSDARG00000035655,ENSDARG00000039217,ENSDARG00000040041,ENSDARG00000040131,ENSDARG00000040303,ENSDARG00000041411,ENSDARG00000043720,ENSDARG00000044491,ENSDARG00000045308,ENSDARG00000051748,ENSDARG00000053574,ENSDARG00000054271,…
HP	Aplasia/Hypoplasia of the ulna	HP:0006495	0.00865936	2.06251	66	688	23	5246	ENSDARG00000041411,ENSDARG00000053574,ENSDARG00000014161,ENSDARG00000061414,ENSDARG00000068919,ENSDARG00000074410,ENSDARG00000092927,ENSDARG00000075211,ENSDARG00000112136,ENSDARG00000092281,ENSDARG00000007885,ENSDARG00000013933,ENSDARG00000019250,ENSDARG00000024967,ENSDARG00000026224,ENSDARG00000055232,ENSDARG00000067596,ENSDARG00000068870,ENSDARG00000076716,ENSDARG00000079015,ENSDARG00000087752,…
HP	Arteriovenous malformation	HP:0100026	0.00992077	2.00345	62	688	22	5246	ENSDARG00000041411,ENSDARG00000053574,ENSDARG00000014161,ENSDARG00000061414,ENSDARG00000068919,ENSDARG00000074410,ENSDARG00000092927,ENSDARG00000112136,ENSDARG00000103747,ENSDARG00000007885,ENSDARG00000013933,ENSDARG00000019250,ENSDARG00000024967,ENSDARG00000026224,ENSDARG00000055232,ENSDARG00000067596,ENSDARG00000068870,ENSDARG00000076716,ENSDARG00000079015,ENSDARG00000087752,ENSDARG00000098241,…
HP	Abnormal morphology of ulna	HP:0040071	0.00992077	2.00345	62	688	22	5246	ENSDARG00000041411,ENSDARG00000053574,ENSDARG00000014161,ENSDARG00000061414,ENSDARG00000068919,ENSDARG00000074410,ENSDARG00000092927,ENSDARG00000075211,ENSDARG00000112136,ENSDARG00000007885,ENSDARG00000013933,ENSDARG00000019250,ENSDARG00000024967,ENSDARG00000026224,ENSDARG00000055232,ENSDARG00000067596,ENSDARG00000068870,ENSDARG00000076716,ENSDARG00000079015,ENSDARG00000087752,ENSDARG00000098241,…
HP	Abnormal ileum morphology	HP:0001549	0.00993111	2.003	71	688	24	5246	ENSDARG00000041411,ENSDARG00000053574,ENSDARG00000014161,ENSDARG00000061414,ENSDARG00000068919,ENSDARG00000074410,ENSDARG00000092927,ENSDARG00000112136,ENSDARG00000027777,ENSDARG00000077709,ENSDARG00000007885,ENSDARG00000013933,ENSDARG00000019250,ENSDARG00000024967,ENSDARG00000026224,ENSDARG00000055232,ENSDARG00000056099,ENSDARG00000067596,ENSDARG00000068870,ENSDARG00000076716,ENSDARG00000079015,…
HP	Congenital hepatic fibrosis	HP:0002612	0.0102035	1.99125	45	688	18	5246	ENSDARG00000091628,ENSDARG00000100236,ENSDARG00000035633,ENSDARG00000037406,ENSDARG00000038879,ENSDARG00000051754,ENSDARG00000057635,ENSDARG00000069269,ENSDARG00000074265,ENSDARG00000076055,ENSDARG00000076752,ENSDARG00000076934,ENSDARG00000078447,ENSDARG00000088398,ENSDARG00000090971,ENSDARG00000093431,ENSDARG00000101032,ENSDARG00000103926
HP	Upper limb undergrowth	HP:0009824	0.0105584	1.9764	90	688	28	5246	ENSDARG00000041411,ENSDARG00000053574,ENSDARG00000061052,ENSDARG00000098272,ENSDARG00000014161,ENSDARG00000061414,ENSDARG00000068919,ENSDARG00000074410,ENSDARG00000092927,ENSDARG00000075211,ENSDARG00000112136,ENSDARG00000007444,ENSDARG00000030602,ENSDARG00000078381,ENSDARG00000019815,ENSDARG00000007885,ENSDARG00000013933,ENSDARG00000019250,ENSDARG00000024967,ENSDARG00000026224,ENSDARG00000055232,…
HP	Respiratory tract infection	HP:0011947	0.0107497	1.9686	778	688	142	5246	ENSDARG00000002385,ENSDARG00000014817,ENSDARG00000026595,ENSDARG00000034453,ENSDARG00000040041,ENSDARG00000040303,ENSDARG00000044362,ENSDARG00000044491,ENSDARG00000045308,ENSDARG00000055754,ENSDARG00000057633,ENSDARG00000058203,ENSDARG00000060917,ENSDARG00000061052,ENSDARG00000062978,ENSDARG00000074379,ENSDARG00000098272,ENSDARG00000014329,ENSDARG00000025335,ENSDARG00000053668,ENSDARG00000091628,…
HP	Aplasia/hypoplasia involving forearm bones	HP:0006503	0.0113657	1.9444	115	688	33	5246	ENSDARG00000041411,ENSDARG00000053574,ENSDARG00000061052,ENSDARG00000098272,ENSDARG00000014161,ENSDARG00000061414,ENSDARG00000068919,ENSDARG00000074410,ENSDARG00000092927,ENSDARG00000075211,ENSDARG00000112136,ENSDARG00000007444,ENSDARG00000029069,ENSDARG00000030270,ENSDARG00000030602,ENSDARG00000068457,ENSDARG00000078381,ENSDARG00000092281,ENSDARG00000104682,ENSDARG00000007885,ENSDARG00000013933,…
HP	Abnormal cellular phenotype	HP:0025354	0.0126026	1.89954	629	688	119	5246	ENSDARG00000002385,ENSDARG00000014943,ENSDARG00000040041,ENSDARG00000040303,ENSDARG00000041411,ENSDARG00000053574,ENSDARG00000055655,ENSDARG00000057633,ENSDARG00000074379,ENSDARG00000074927,ENSDARG00000105014,ENSDARG00000014161,ENSDARG00000061414,ENSDARG00000068919,ENSDARG00000074410,ENSDARG00000092927,ENSDARG00000012718,ENSDARG00000058372,ENSDARG00000002402,ENSDARG00000021985,ENSDARG00000035074,…
HP	Recurrent urinary tract infections	HP:0000010	0.0143981	1.8417	158	688	41	5246	ENSDARG00000040303,ENSDARG00000041411,ENSDARG00000053574,ENSDARG00000074379,ENSDARG00000014161,ENSDARG00000061414,ENSDARG00000068919,ENSDARG00000074410,ENSDARG00000092927,ENSDARG00000042236,ENSDARG00000077089,ENSDARG00000112136,ENSDARG00000009208,ENSDARG00000030133,ENSDARG00000044356,ENSDARG00000102022,ENSDARG00000014274,ENSDARG00000003022,ENSDARG00000008030,ENSDARG00000027552,ENSDARG00000031886,…
HP	Limb undergrowth	HP:0009826	0.0148389	1.8286	259	688	59	5246	ENSDARG00000035655,ENSDARG00000041411,ENSDARG00000053574,ENSDARG00000055754,ENSDARG00000058203,ENSDARG00000061052,ENSDARG00000098272,ENSDARG00000104118,ENSDARG00000006092,ENSDARG00000014161,ENSDARG00000061414,ENSDARG00000068919,ENSDARG00000074410,ENSDARG00000091326,ENSDARG00000091628,ENSDARG00000092927,ENSDARG00000100236,ENSDARG00000010878,ENSDARG00000022350,ENSDARG00000019000,ENSDARG00000075211,…
HP	Abnormality of the nose	HP:0000366	0.015975	1.79656	1903	688	301	5246	ENSDARG00000002385,ENSDARG00000018121,ENSDARG00000026595,ENSDARG00000027234,ENSDARG00000034453,ENSDARG00000035655,ENSDARG00000040303,ENSDARG00000041411,ENSDARG00000043720,ENSDARG00000044362,ENSDARG00000051748,ENSDARG00000053574,ENSDARG00000055133,ENSDARG00000055754,ENSDARG00000057633,ENSDARG00000058203,ENSDARG00000061052,ENSDARG00000062195,ENSDARG00000062978,ENSDARG00000070408,ENSDARG00000074379,…
HP	Macule	HP:0012733	0.0167579	1.77578	307	688	67	5246	ENSDARG00000002385,ENSDARG00000040303,ENSDARG00000041411,ENSDARG00000053574,ENSDARG00000054271,ENSDARG00000074927,ENSDARG00000075687,ENSDARG00000075883,ENSDARG00000077029,ENSDARG00000014161,ENSDARG00000014329,ENSDARG00000025948,ENSDARG00000031680,ENSDARG00000061414,ENSDARG00000068919,ENSDARG00000074410,ENSDARG00000092927,ENSDARG00000010878,ENSDARG00000076554,ENSDARG00000002402,ENSDARG00000018022,…
HP	Abnormality of the abdominal organs	HP:0002012	0.0171593	1.7655	1363	688	226	5246	ENSDARG00000002385,ENSDARG00000014943,ENSDARG00000020258,ENSDARG00000025820,ENSDARG00000040041,ENSDARG00000040303,ENSDARG00000041411,ENSDARG00000044491,ENSDARG00000053574,ENSDARG00000054271,ENSDARG00000055133,ENSDARG00000055655,ENSDARG00000060917,ENSDARG00000062978,ENSDARG00000103902,ENSDARG00000105014,ENSDARG00000014161,ENSDARG00000014329,ENSDARG00000014496,ENSDARG00000025335,ENSDARG00000025948,…
HP	Adrenocortical carcinoma	HP:0006744	0.0172367	1.76355	11	688	8	5246	ENSDARG00000025820,ENSDARG00000054271,ENSDARG00000010878,ENSDARG00000076554,ENSDARG00000029018,ENSDARG00000033443,ENSDARG00000035559,ENSDARG00000089456
HP	Abnormal paranasal sinus morphology	HP:0000245	0.0175008	1.75694	170	688	43	5246	ENSDARG00000002385,ENSDARG00000034453,ENSDARG00000040303,ENSDARG00000044362,ENSDARG00000057633,ENSDARG00000062978,ENSDARG00000025335,ENSDARG00000042236,ENSDARG00000104374,ENSDARG00000009208,ENSDARG00000012982,ENSDARG00000057513,ENSDARG00000012030,ENSDARG00000015149,ENSDARG00000017355,ENSDARG00000026350,ENSDARG00000027803,ENSDARG00000032005,ENSDARG00000036304,ENSDARG00000038010,ENSDARG00000038612,…
HP	Entropion	HP:0000621	0.0178048	1.74946	20	688	11	5246	ENSDARG00000014161,ENSDARG00000002402,ENSDARG00000021985,ENSDARG00000035957,ENSDARG00000044356,ENSDARG00000030694,ENSDARG00000038114,ENSDARG00000039754,ENSDARG00000041140,ENSDARG00000070231,ENSDARG00000075612
HP	Basal cell carcinoma	HP:0002671	0.0192596	1.71535	51	688	19	5246	ENSDARG00000075687,ENSDARG00000014161,ENSDARG00000025948,ENSDARG00000060058,ENSDARG00000002402,ENSDARG00000018022,ENSDARG00000021985,ENSDARG00000104541,ENSDARG00000009208,ENSDARG00000002952,ENSDARG00000056801,ENSDARG00000000476,ENSDARG00000039754,ENSDARG00000041140,ENSDARG00000042881,ENSDARG00000056334,ENSDARG00000062269,ENSDARG00000070231,ENSDARG00000075672
HP	Micrognathia	HP:0000347	0.0195102	1.70974	887	688	157	5246	ENSDARG00000009942,ENSDARG00000015206,ENSDARG00000018121,ENSDARG00000035655,ENSDARG00000039217,ENSDARG00000040303,ENSDARG00000041411,ENSDARG00000043720,ENSDARG00000053574,ENSDARG00000055133,ENSDARG00000055754,ENSDARG00000056683,ENSDARG00000058203,ENSDARG00000061052,ENSDARG00000074927,ENSDARG00000075883,ENSDARG00000077029,ENSDARG00000098272,ENSDARG00000102349,ENSDARG00000103505,ENSDARG00000103902,…
HP	Aplasia/hypoplasia affecting bones of the axial skeleton	HP:0009122	0.0198439	1.70237	1003	688	174	5246	ENSDARG00000009942,ENSDARG00000015206,ENSDARG00000018121,ENSDARG00000035655,ENSDARG00000039217,ENSDARG00000040303,ENSDARG00000041411,ENSDARG00000043720,ENSDARG00000053574,ENSDARG00000055133,ENSDARG00000055754,ENSDARG00000056683,ENSDARG00000058203,ENSDARG00000061052,ENSDARG00000074927,ENSDARG00000075883,ENSDARG00000077029,ENSDARG00000098272,ENSDARG00000102349,ENSDARG00000103505,ENSDARG00000103902,…
HP	Aplasia/Hypoplasia involving the central nervous system	HP:0002977	0.0198808	1.70157	2018	688	316	5246	ENSDARG00000005058,ENSDARG00000009942,ENSDARG00000015206,ENSDARG00000015610,ENSDARG00000018121,ENSDARG00000026595,ENSDARG00000034773,ENSDARG00000035655,ENSDARG00000039217,ENSDARG00000040041,ENSDARG00000040131,ENSDARG00000040303,ENSDARG00000041411,ENSDARG00000043720,ENSDARG00000045308,ENSDARG00000053574,ENSDARG00000055133,ENSDARG00000055754,ENSDARG00000056683,ENSDARG00000058203,ENSDARG00000061052,…
HP	Aplasia/Hypoplasia involving bones of the skull	HP:0009116	0.0201264	1.69623	901	688	159	5246	ENSDARG00000009942,ENSDARG00000015206,ENSDARG00000018121,ENSDARG00000035655,ENSDARG00000039217,ENSDARG00000040303,ENSDARG00000041411,ENSDARG00000043720,ENSDARG00000053574,ENSDARG00000055133,ENSDARG00000055754,ENSDARG00000056683,ENSDARG00000058203,ENSDARG00000061052,ENSDARG00000074927,ENSDARG00000075883,ENSDARG00000077029,ENSDARG00000098272,ENSDARG00000102349,ENSDARG00000103505,ENSDARG00000103902,…
HP	Bone marrow hypocellularity	HP:0005528	0.0202767	1.693	69	688	23	5246	ENSDARG00000040303,ENSDARG00000053574,ENSDARG00000014161,ENSDARG00000014329,ENSDARG00000074410,ENSDARG00000035074,ENSDARG00000042637,ENSDARG00000045842,ENSDARG00000054473,ENSDARG00000078055,ENSDARG00000009208,ENSDARG00000057513,ENSDARG00000102265,ENSDARG00000027803,ENSDARG00000036629,ENSDARG00000037406,ENSDARG00000086150,ENSDARG00000007885,ENSDARG00000019250,ENSDARG00000026224,ENSDARG00000055232,…
HP	Very long chain fatty acid accumulation	HP:0008167	0.0206026	1.68608	17	688	10	5246	ENSDARG00000069147,ENSDARG00000004891,ENSDARG00000028322,ENSDARG00000035149,ENSDARG00000041511,ENSDARG00000070654,ENSDARG00000070958,ENSDARG00000071037,ENSDARG00000073858,ENSDARG00000098904
HP	Breast aplasia	HP:0100783	0.0206026	1.68608	17	688	10	5246	ENSDARG00000009942,ENSDARG00000039217,ENSDARG00000043720,ENSDARG00000051854,ENSDARG00000035957,ENSDARG00000044356,ENSDARG00000075682,ENSDARG00000101161,ENSDARG00000029415,ENSDARG00000058801
[truncated: 40 more rows]
